# Supplementary material for: The Role of Intestinal Microbiota in Regulating the Metabolism of Bile Acids Is Conserved Across Vertebrates
Source: Front Microbiol. 2022 Feb 15;13:824611. doi: 10.3389/fmicb.2022.824611 (PMC8887563; doi:10.3389/fmicb.2022.824611)
Supplement: Supplementary file 1 [file Data_Sheet_1.xlsx]

## Sheet: Sheet1
Table S2 Gene annotation of Citrobacter freundii GC01
gene_id	Uniprot	Pfam	Refseq	Nr	Tigrfam	COG	KEGG	Pathway	GO
assembly_03471	-	Flavin_Reduct`Flavin reductase like domain`	MULTISPECIES: flavin reductase family protein`	-	-	-	-	-	-
assembly_03034	Cardiolipin synthase C`	PLDc_2`PLD-like domain`;PLDc`Phospholipase D Active site motif`	phospholipase D family protein`	TIGR04265	bac_cardiolipin: cardiolipin synthase	-	Phosphatidylserine/phosphatidylglycerophosphate/cardiolipin synthase or related enzyme	-	-	GO:0032049`cardiolipin biosynthetic process`biological_process;GO:0090483`phosphatidylglycerol-phosphatidylethanolamine phosphatidyltransferase activity`molecular_function
assembly_00542	Phosphoglucosamine mutase`	PGM_PMM_I`Phosphoglucomutase/phosphomannomutase, alpha/beta/alpha domain I`;PGM_PMM_IV`Phosphoglucomutase/phosphomannomutase, C-terminal domain`;PGM_PMM_II`Phosphoglucomutase/phosphomannomutase, alpha/beta/alpha domain II`;PGM_PMM_III`Phosphoglucomutase/phosphomannomutase, alpha/beta/alpha domain III`	MULTISPECIES: phosphoglucosamine mutase`	TIGR01132	pgm: phosphoglucomutase, alpha-D-glucose phosphate-specific;TIGR01455	glmM: phosphoglucosamine mutase;TIGR03990	Arch_GlmM: phosphoglucosamine mutase	-	Phosphomannomutase	assembly_00542`K03431	Carbohydrate metabolism`Amino sugar and nucleotide sugar metabolism	GO:0008966`phosphoglucosamine mutase activity`molecular_function;GO:0000287`magnesium ion binding`molecular_function;GO:0005975`carbohydrate metabolic process`biological_process
assembly_03842	Lipoprotein NlpE`	NlpE`NlpE N-terminal domain`;NlpE_C`NlpE C-terminal OB domain`	MULTISPECIES: envelope stress response activation lipoprotein NlpE`	-	-	Uncharacterized lipoprotein NlpE involved in copper resistance	assembly_03842`K06079	Drug resistance`Cationic antimicrobial peptide (CAMP) resistance	GO:0042802`identical protein binding`molecular_function;GO:0009279`cell outer membrane`cellular_component;GO:0007155`cell adhesion`biological_process;GO:0010810`regulation of cell-substrate adhesion`biological_process
assembly_04604	-	Phage_P2_GpU`Phage P2 GpU`	phage tail protein`	-	-	-	assembly_04604`K06906	-	-
assembly_01823	Outer membrane protein S1`	Porin_4`Gram-negative porin`;Porin_1`Gram-negative porin`	porin`	-	-	Outer membrane protein (porin)	-	-	GO:0046930`pore complex`cellular_component;GO:0015288`porin activity`molecular_function;GO:0009279`cell outer membrane`cellular_component;GO:0006811`ion transport`biological_process
assembly_01116	-	-	MULTISPECIES: hypothetical protein`	-	-	-	-	-	-
assembly_00400	Bacterioferritin`	Ferritin`Ferritin-like domain`	MULTISPECIES: bacterioferritin`	TIGR00754	bfr: bacterioferritin	-	Bacterioferritin (cytochrome b1)	assembly_00400`K03594	Metabolism of cofactors and vitamins`Porphyrin and chlorophyll metabolism	GO:0006879`cellular iron ion homeostasis`biological_process;GO:0005623`cell`cellular_component;GO:0004322`ferroxidase activity`molecular_function;GO:0008199`ferric iron binding`molecular_function;GO:0006826`iron ion transport`biological_process
assembly_01303	-	-	MULTISPECIES: hypothetical protein`	-	-	-	-	-	-
assembly_01997	KHG/KDPG aldolase`	HMGL-like`HMGL-like`;Aldolase`KDPG and KHG aldolase`	MULTISPECIES: bifunctional 4-hydroxy-2-oxoglutarate aldolase/2-dehydro-3-deoxy-phosphogluconate aldolase`	TIGR01182	eda: 2-dehydro-3-deoxyphosphogluconate aldolase/4-hydroxy-2-oxoglutarate aldolase	-	2-keto-3-deoxy-6-phosphogluconate aldolase	assembly_01997`K01625	Carbohydrate metabolism`Glyoxylate and dicarboxylate metabolism;Carbohydrate metabolism`Pentose phosphate pathway;Global and overview maps`Carbon metabolism	GO:0005737`cytoplasm`cellular_component;GO:0043725`2-keto-3-deoxygluconate aldolase activity`molecular_function;GO:0008152`metabolic process`biological_process;GO:0008675`2-dehydro-3-deoxy-phosphogluconate aldolase activity`molecular_function;GO:0008700`4-hydroxy-2-oxoglutarate aldolase activity`molecular_function
assembly_04060	Probable phosphoglycerate mutase GpmB`	His_Phos_1`Histidine phosphatase superfamily (branch 1)`	MULTISPECIES: phosphoglycerate mutase GpmB`	TIGR03848	MSMEG_4193: probable phosphomutase, MSMEG_4193 family;TIGR03162	ribazole_cobC: alpha-ribazole phosphatase;TIGR00249	sixA: phosphohistidine phosphatase SixA;TIGR01258	pgm_1: phosphoglycerate mutase 1 family	-	Broad specificity phosphatase PhoE	assembly_04060`K15634	Energy metabolism`Methane metabolism;Amino acid metabolism`Glycine, serine and threonine metabolism;Carbohydrate metabolism`Glycolysis / Gluconeogenesis;Global and overview maps`Carbon metabolism;Global and overview maps`Biosynthesis of amino acids	GO:0004619`phosphoglycerate mutase activity`molecular_function;GO:0006096`glycolytic process`biological_process
assembly_00708	Protein YqiD`	DUF4051`Protein of unknown function (DUF4051)`	MULTISPECIES: hypothetical protein`	-	-	-	-	-	GO:0005886`plasma membrane`cellular_component;GO:0016021`integral component of membrane`cellular_component
assembly_02354	Protein UmuD`	Peptidase_S24`Peptidase S24-like`	translesion error-prone DNA polymerase V autoproteolytic subunit`	TIGR00498	lexA: repressor LexA	-	SOS-response transcriptional repressor LexA (RecA-mediated autopeptidase)	assembly_02354`K03503	-	GO:0008236`serine-type peptidase activity`molecular_function;GO:0006355`regulation of transcription, DNA-templated`biological_process;GO:0006281`DNA repair`biological_process;GO:0003677`DNA binding`molecular_function;GO:0009432`SOS response`biological_process
assembly_01288	-	-	-	-	-	-	-	-	-
assembly_01036	Hydrogenase 3 maturation protease`	HycI`Hydrogenase maturation protease`	MULTISPECIES: hydrogenase maturation peptidase HycI`	TIGR00140	hupD: hydrogenase expression/formation protein;TIGR00072	hydrog_prot: hydrogenase maturation protease;TIGR00130	frhD: coenzyme F420-reducing hydrogenase, FrhD protein;TIGR00142	hycI: hydrogenase maturation peptidase HycI	-	Ni,Fe-hydrogenase maturation factor	assembly_01036`K08315	-	GO:0046872`metal ion binding`molecular_function;GO:0004190`aspartic-type endopeptidase activity`molecular_function;GO:0008047`enzyme activator activity`molecular_function
assembly_02724	Hemin transport system permease protein HmuU`	FecCD`FecCD transport family`	MULTISPECIES: iron ABC transporter permease`	TIGR03869	F420-0_ABCperm: proposed F420-0 ABC transporter, permease protein	-	ABC-type Fe3+-siderophore transport system, permease component	assembly_02724`K02015	Membrane transport`ABC transporters	GO:0005887`integral component of plasma membrane`cellular_component;GO:0022857`transmembrane transporter activity`molecular_function;GO:0033214`iron assimilation by chelation and transport`biological_process
assembly_04519	2-iminoacetate synthase`	BATS`Biotin and Thiamin Synthesis associated domain`;Radical_SAM`Radical SAM superfamily`	MULTISPECIES: 2-iminoacetate synthase ThiH`	TIGR03550	F420_cofG: 7,8-didemethyl-8-hydroxy-5-deazariboflavin synthase, CofG subunit;TIGR00433	bioB: biotin synthase;TIGR03910	pyrrolys_PylB: pyrrolysine biosynthesis radical SAM protein;TIGR03700	mena_SCO4494: putative menaquinone biosynthesis radical SAM enzyme, SCO4494 family;TIGR03955	rSAM_HydG: [FeFe] hydrogenase H-cluster radical SAM maturase HydG;TIGR00423	TIGR00423: radical SAM domain protein, CofH subfamily;TIGR03699	menaquin_MqnC: dehypoxanthine futalosine cyclase;TIGR03956	rSAM_HydE: [FeFe] hydrogenase H-cluster radical SAM maturase HydE;TIGR04158	rSAM_MIA_synth: 3-methyl-2-indolic acid synthase;TIGR03551	F420_cofH: 7,8-didemethyl-8-hydroxy-5-deazariboflavin synthase, CofH subunit;TIGR02351	thiH: thiazole biosynthesis protein ThiH	-	2-iminoacetate synthase ThiH (tyrosine cleavage enzyme, thamine biosynthesis)	assembly_04519`K03150	Metabolism of cofactors and vitamins`Thiamine metabolism	GO:0005506`iron ion binding`molecular_function;GO:0051539`4 iron, 4 sulfur cluster binding`molecular_function;GO:0036355`2-iminoacetate synthase activity`molecular_function;GO:0009229`thiamine diphosphate biosynthetic process`biological_process
assembly_02182	-	-	hypothetical protein`	-	-	-	-	-	-
assembly_02644	-	-	hypothetical protein`	-	-	-	-	-	-
assembly_01948	L-arabinose-binding periplasmic protein`	Peripla_BP_3`Periplasmic binding protein-like domain`;Peripla_BP_4`Periplasmic binding protein domain`;Peripla_BP_1`Periplasmic binding proteins and sugar binding domain of LacI family`	arabinose ABC transporter substrate-binding protein`	TIGR02637	RhaS: rhamnose ABC transporter, rhamnose-binding protein	-	ABC-type sugar transport system, periplasmic component, contains N-terminal xre family HTH domain	assembly_01948`K10537	Membrane transport`ABC transporters	GO:0042882`L-arabinose transport`biological_process;GO:0015407`monosaccharide-transporting ATPase activity`molecular_function;GO:0030288`outer membrane-bounded periplasmic space`cellular_component;GO:0048029`monosaccharide binding`molecular_function
assembly_04123	Uncharacterized HTH-type transcriptional regulator YjiR`	HTH_41`Helix-turn-helix domain`;GntR`Bacterial regulatory proteins, gntR family`;Aminotran_1_2`Aminotransferase class I and II`;Aminotran_MocR`Alanine-glyoxylate amino-transferase`	PLP-dependent aminotransferase family protein`	TIGR03337	phnR: phosphonate utilization transcriptional regulator PhnR;TIGR01265	tyr_nico_aTase: tyrosine/nicotianamine family aminotransferase;TIGR04544	3metArgNH2trans: beta-methylarginine biosynthesis bifunctional aminotransferase;TIGR03542	DAPAT_plant: LL-diaminopimelate aminotransferase;TIGR04461	endura_MppQ: enduracididine biosynthesis enzyme MppQ;TIGR03537	DapC: succinyldiaminopimelate transaminase;TIGR03538	DapC_gpp: succinyldiaminopimelate transaminase;TIGR01140	L_thr_O3P_dcar: threonine-phosphate decarboxylase;TIGR04350	C_S_lyase_PatB: putative C-S lyase;TIGR02018	his_ut_repres: histidine utilization repressor;TIGR02325	C_P_lyase_phnF: phosphonate metabolism transcriptional regulator PhnF;TIGR03947	viomycin_VioD: capreomycidine synthase;TIGR01264	tyr_amTase_E: tyrosine aminotransferase;TIGR01141	hisC: histidinol-phosphate transaminase;TIGR03540	DapC_direct: LL-diaminopimelate aminotransferase;TIGR03539	DapC_actino: succinyldiaminopimelate transaminase	-	DNA-binding transcriptional regulator, MocR family, contains an aminotransferase domain	-	-	GO:0003677`DNA binding`molecular_function;GO:0008483`transaminase activity`molecular_function;GO:0003700`transcription factor activity, sequence-specific DNA binding`molecular_function;GO:0006351`transcription, DNA-templated`biological_process;GO:0030170`pyridoxal phosphate binding`molecular_function
assembly_04357	UPF0401 protein YkfF`	DUF905`Bacterial protein of unknown function (DUF905)`	DUF905 domain-containing protein`	-	-	-	-	-	-
assembly_02806	Putative HNH nuclease YajD`	HNH`HNH endonuclease`	MULTISPECIES: HNH nuclease family protein`	-	-	-	-	-	GO:0004519`endonuclease activity`molecular_function;GO:0003676`nucleic acid binding`molecular_function
assembly_00279	Zinc/cadmium/lead-transporting P-type ATPase`	E1-E2_ATPase`E1-E2 ATPase`;HMA`Heavy-metal-associated domain`;Hydrolase_3`haloacid dehalogenase-like hydrolase`;Hydrolase`haloacid dehalogenase-like hydrolase`	Zn(II)/Cd(II)/Pb(II) translocating P-type ATPase ZntA`	TIGR01524	ATPase-IIIB_Mg: magnesium-translocating P-type ATPase;TIGR00003	TIGR00003: copper ion binding protein;TIGR01497	kdpB: K+-transporting ATPase, B subunit;TIGR01652	ATPase-Plipid: phospholipid-translocating P-type ATPase, flippase;TIGR02052	MerP: mercuric transport protein periplasmic component;TIGR01647	ATPase-IIIA_H: plasma-membrane proton-efflux P-type ATPase;TIGR01523	ATPase-IID_K-Na: potassium/sodium efflux P-type ATPase, fungal-type;TIGR00338	serB: phosphoserine phosphatase SerB;TIGR01511	ATPase-IB1_Cu: copper-translocating P-type ATPase;TIGR01106	ATPase-IIC_X-K: Na,H/K antiporter P-type ATPase, alpha subunit;TIGR00099	Cof-subfamily: Cof-like hydrolase;TIGR01657	P-ATPase-V: P-type ATPase of unknown pump specificity (type V);TIGR01512	ATPase-IB2_Cd: cadmium-translocating P-type ATPase;TIGR01525	ATPase-IB_hvy: heavy metal translocating P-type ATPase;TIGR01517	ATPase-IIB_Ca: calcium-translocating P-type ATPase, PMCA-type;TIGR01522	ATPase-IIA2_Ca: calcium-transporting P-type ATPase, PMR1-type;TIGR01116	ATPase-IIA1_Ca: calcium-translocating P-type ATPase, SERCA-type;TIGR01494	ATPase_P-type: HAD ATPase, P-type, family IC	-	-	assembly_00279`K01534	-	GO:0005886`plasma membrane`cellular_component;GO:0046872`metal ion binding`molecular_function;GO:0005524`ATP binding`molecular_function;GO:0016787`hydrolase activity`molecular_function;GO:0016021`integral component of membrane`cellular_component;GO:0008551`cadmium-exporting ATPase activity`molecular_function;GO:0016463`zinc-exporting ATPase activity`molecular_function
assembly_01158	-	-	-	-	-	-	-	-	-
assembly_01970	Flagellar protein FlhE`	FlhE`Flagellar protein FlhE`	MULTISPECIES: flagellar protein FlhE`	-	-	-	assembly_01970`K03516	-	GO:0044781`bacterial-type flagellum organization`biological_process
assembly_03156	DNA-invertase`	Resolvase`Resolvase, N terminal domain`	recombinase family protein, partial`	-	-	-	-	-	GO:0000150`recombinase activity`molecular_function;GO:0015074`DNA integration`biological_process;GO:0046718`viral entry into host cell`biological_process;GO:0003677`DNA binding`molecular_function
assembly_03583	Probable D-methionine-binding lipoprotein MetQ`	OpuAC`Substrate binding domain of ABC-type glycine betaine transport system`;Lipoprotein_9`NLPA lipoprotein`	metal ABC transporter substrate-binding protein`	TIGR00363	TIGR00363: lipoprotein, YaeC family	-	ABC-type metal ion transport system, periplasmic component/surface antigen	assembly_03583`K02073	Membrane transport`ABC transporters	GO:0005886`plasma membrane`cellular_component;GO:0006865`amino acid transport`biological_process
assembly_00407	30S ribosomal protein S19`	Ribosomal_S19`Ribosomal protein S19`	MULTISPECIES: 30S ribosomal protein S19`	TIGR01025	uS19_arch: ribosomal protein uS19;TIGR01050	rpsS_bact: ribosomal protein uS19	-	Ribosomal protein S19	assembly_00407`K02965	Translation`Ribosome	GO:0015935`small ribosomal subunit`cellular_component;GO:0019843`rRNA binding`molecular_function;GO:0006412`translation`biological_process;GO:0003735`structural constituent of ribosome`molecular_function
assembly_00440	Protein Smg`	DUF494`Protein of unknown function (DUF494)`	MULTISPECIES: DUF494 domain-containing protein`	-	-	-	assembly_00440`K03747	-	-
assembly_04558	Phosphoenolpyruvate carboxylase`	PEPcase_2`Phosphoenolpyruvate carboxylase`;PEPcase`Phosphoenolpyruvate carboxylase`	MULTISPECIES: phosphoenolpyruvate carboxylase`	-	-	Phosphoenolpyruvate carboxylase	assembly_04558`K01595	Energy metabolism`Carbon fixation in photosynthetic organisms;Energy metabolism`Carbon fixation pathways in prokaryotes;Global and overview maps`Carbon metabolism;Energy metabolism`Methane metabolism;Carbohydrate metabolism`Pyruvate metabolism	GO:0006107`oxaloacetate metabolic process`biological_process;GO:0000287`magnesium ion binding`molecular_function;GO:0008964`phosphoenolpyruvate carboxylase activity`molecular_function;GO:0015977`carbon fixation`biological_process;GO:0006099`tricarboxylic acid cycle`biological_process
assembly_04079	Osmotically-inducible protein Y`	BON`BON domain`	MULTISPECIES: molecular chaperone OsmY`	-	-	Osmotically-inducible protein OsmY, contains BON domain	assembly_04079`K04065	-	GO:0042597`periplasmic space`cellular_component
assembly_00939	NADPH-dependent 7-cyano-7-deazaguanine reductase`	QueF`QueF-like protein`;QueF_N`Nitrile reductase, 7-cyano-7-deazaguanine-reductase N-term`	NADPH-dependent 7-cyano-7-deazaguanine reductase QueF`	TIGR03138	QueF: queuine synthase;TIGR03139	QueF-II: 7-cyano-7-deazaguanine reductase	-	NADPH-dependent 7-cyano-7-deazaguanine reductase QueF, C-terminal domain, T-fold superfamily;NADPH-dependent 7-cyano-7-deazaguanine reductase QueF, N-terminal domain	assembly_00939`K06879	Metabolism of cofactors and vitamins`Folate biosynthesis	GO:0046857`oxidoreductase activity, acting on other nitrogenous compounds as donors, with NAD or NADP as acceptor`molecular_function;GO:0033739`preQ1 synthase activity`molecular_function;GO:0005737`cytoplasm`cellular_component;GO:0008616`queuosine biosynthetic process`biological_process
assembly_01448	-	DUF3828`Protein of unknown function (DUF3828)`	MULTISPECIES: DUF3828 domain-containing protein`	-	-	-	-	-	-
assembly_02137	Endo-type membrane-bound lytic murein transglycosylase A`	SLT`Transglycosylase SLT domain`	MULTISPECIES: membrane-bound lytic murein transglycosylase EmtA`	-	-	-	assembly_02137`K08308	-	GO:0016998`cell wall macromolecule catabolic process`biological_process;GO:0016837`carbon-oxygen lyase activity, acting on polysaccharides`molecular_function;GO:0071555`cell wall organization`biological_process;GO:0008932`lytic endotransglycosylase activity`molecular_function;GO:0009279`cell outer membrane`cellular_component;GO:0000270`peptidoglycan metabolic process`biological_process
assembly_01960	Chemotaxis protein CheW`	CheW`CheW-like domain`	MULTISPECIES: chemotaxis protein CheW`	-	-	Chemotaxis signal transduction protein	assembly_01960`K03408	Signal transduction`Two-component system;Cell motility`Bacterial chemotaxis	GO:0005737`cytoplasm`cellular_component;GO:0006935`chemotaxis`biological_process;GO:0007165`signal transduction`biological_process
assembly_02632	Uncharacterized protein YbgA`	DUF1722`Protein of unknown function (DUF1722)`;DUF523`Protein of unknown function (DUF523)`	MULTISPECIES: DUF523 and DUF1722 domain-containing protein`	-	-	Uncharacterized conserved protein YbgA, DUF1722 family	-	-	-
assembly_01688	UPF0145 protein YbjQ`	YbjQ_1`Putative heavy-metal-binding`	MULTISPECIES: heavy metal-binding domain-containing protein`	-	-	-	-	-	-
assembly_02032	-	-	MULTISPECIES: hypothetical protein`	-	-	-	-	-	-
assembly_03818	Major fimbrial subunit`	Fimbrial`Fimbrial protein`	MULTISPECIES: type 1 fimbrial protein`	-	-	-	-	-	GO:0007155`cell adhesion`biological_process;GO:0009289`pilus`cellular_component
assembly_02003	Exodeoxyribonuclease 10`	RNase_T`Exonuclease`	exodeoxyribonuclease X`	TIGR00573	dnaq: exonuclease, DNA polymerase III, epsilon subunit family;TIGR01407	dinG_rel: putative DnaQ family exonuclease/DinG family helicase;TIGR01405	polC_Gram_pos: DNA polymerase III, alpha subunit, Gram-positive type;TIGR01406	dnaQ_proteo: DNA polymerase III, epsilon subunit	-	DNA polymerase III, epsilon subunit or related 3'-5' exonuclease	assembly_02003`K10857	Replication and repair`Mismatch repair	GO:0003676`nucleic acid binding`molecular_function;GO:0006281`DNA repair`biological_process;GO:0004527`exonuclease activity`molecular_function
assembly_02308	-	-	hypothetical protein`	-	-	-	-	-	-
assembly_00344	Uncharacterized protein YhgE`	DUF4153`Domain of unknown function (DUF4153)`	DUF4153 domain-containing protein`	-	-	-	-	-	GO:0016021`integral component of membrane`cellular_component;GO:0005886`plasma membrane`cellular_component
assembly_03865	Elongation factor Ts`	EF_TS`Elongation factor TS`	MULTISPECIES: elongation factor Ts`	TIGR00116	tsf: translation elongation factor Ts	-	-	assembly_03865`K02357	-	GO:0005737`cytoplasm`cellular_component;GO:0003746`translation elongation factor activity`molecular_function
assembly_01818	Putative ferric transport system permease protein FbpB 1`	BPD_transp_1`Binding-protein-dependent transport system inner membrane component`	iron ABC transporter permease`	TIGR01581	Mo_ABC_porter: NifC-like ABC-type porter;TIGR03262	PhnU2: putative 2-aminoethylphosphonate ABC transporter, permease protein;TIGR02140	permease_CysW: sulfate ABC transporter, permease protein CysW;TIGR03255	PhnV: 2-aminoethylphosphonate ABC transport system, membrane component PhnV;TIGR02139	permease_CysT: sulfate ABC transporter, permease protein CysT;TIGR03226	PhnU: 2-aminoethylphosphonate ABC transporter, permease protein;TIGR00969	3a0106s02: sulfate ABC transporter, permease protein;TIGR02141	modB_ABC: molybdate ABC transporter, permease protein	-	ABC-type Fe3+ transport system, permease component	assembly_01818`K02011	Membrane transport`ABC transporters	GO:0055085`transmembrane transport`biological_process;GO:0005886`plasma membrane`cellular_component;GO:0055072`iron ion homeostasis`biological_process;GO:0006811`ion transport`biological_process;GO:0016021`integral component of membrane`cellular_component
assembly_04553	-	-	-	-	-	-	-	-	-
assembly_04384	Biodegradative arginine decarboxylase`	Pyridoxal_deC`Pyridoxal-dependent decarboxylase conserved domain`;OKR_DC_1_N`Orn/Lys/Arg decarboxylase, N-terminal domain`;OKR_DC_1`Orn/Lys/Arg decarboxylase, major domain`;OKR_DC_1_C`Orn/Lys/Arg decarboxylase, C-terminal domain`	MULTISPECIES: arginine decarboxylase`	TIGR04318	lacto_ODC_hypo: putative ornithine decarboxylase;TIGR04301	ODC_inducible: ornithine decarboxylase SpeF	-	Arginine/lysine/ornithine decarboxylase	assembly_04384`K01584	Amino acid metabolism`Arginine and proline metabolism	GO:0006527`arginine catabolic process`biological_process;GO:0008792`arginine decarboxylase activity`molecular_function;GO:0005829`cytosol`cellular_component;GO:0051454`intracellular pH elevation`biological_process;GO:0030170`pyridoxal phosphate binding`molecular_function
assembly_02730	Thioredoxin/glutathione peroxidase BtuE`	GSHPx`Glutathione peroxidase`;Redoxin`Redoxin`	glutathione peroxidase`	TIGR02540	gpx7: putative glutathione peroxidase Gpx7	-	Glutathione peroxidase, house-cleaning role in reducing lipid peroxides	assembly_02730`K00432	Lipid metabolism`Arachidonic acid metabolism;Endocrine system`Thyroid hormone synthesis;Metabolism of other amino acids`Glutathione metabolism	GO:0033194`response to hydroperoxide`biological_process;GO:0042597`periplasmic space`cellular_component;GO:0008379`thioredoxin peroxidase activity`molecular_function;GO:0004602`glutathione peroxidase activity`molecular_function
assembly_02097	Probable manganese efflux pump MntP`	Mntp`Putative manganese efflux pump`	MULTISPECIES: manganese efflux pump MntP`	TIGR02840	spore_YtaF: putative sporulation protein YtaF	-	-	-	-	GO:0016021`integral component of membrane`cellular_component;GO:0005886`plasma membrane`cellular_component;GO:0005384`manganese ion transmembrane transporter activity`molecular_function
assembly_03962	UDP-N-acetylmuramoyl-L-alanyl-D-glutamate--2,6-diaminopimelate ligase`	Mur_ligase_M`Mur ligase middle domain`;Mur_ligase_C`Mur ligase family, glutamate ligase domain`;Mur_ligase`Mur ligase family, catalytic domain`	MULTISPECIES: UDP-N-acetylmuramoyl-L-alanyl-D-glutamate--2,6-diaminopimelate ligase`	TIGR01087	murD: UDP-N-acetylmuramoylalanine--D-glutamate ligase;TIGR01081	mpl: UDP-N-acetylmuramate:L-alanyl-gamma-D-glutamyl-meso-diaminopimelate ligase;TIGR01143	murF: UDP-N-acetylmuramoyl-tripeptide--D-alanyl-D-alanine ligase;TIGR02068	cya_phycin_syn: cyanophycin synthetase;TIGR01085	murE: UDP-N-acetylmuramyl-tripeptide synthetase;TIGR01082	murC: UDP-N-acetylmuramate--L-alanine ligase;TIGR01499	folC: bifunctional protein FolC	-	UDP-N-acetylmuramyl tripeptide synthase	assembly_03962`K01928	Amino acid metabolism`Lysine biosynthesis;Glycan biosynthesis and metabolism`Peptidoglycan biosynthesis	GO:0008765`UDP-N-acetylmuramoylalanyl-D-glutamate-2,6-diaminopimelate ligase activity`molecular_function;GO:0009252`peptidoglycan biosynthetic process`biological_process;GO:0000287`magnesium ion binding`molecular_function;GO:0007049`cell cycle`biological_process;GO:0005524`ATP binding`molecular_function;GO:0005737`cytoplasm`cellular_component;GO:0008360`regulation of cell shape`biological_process…
assembly_03976	HTH-type transcriptional regulator IdnR`	Peripla_BP_1`Periplasmic binding proteins and sugar binding domain of LacI family`;Peripla_BP_4`Periplasmic binding protein domain`;Peripla_BP_3`Periplasmic binding protein-like domain`;HTH_IclR`IclR helix-turn-helix domain`;LacI`Bacterial regulatory proteins, lacI family`;HTH_24`Winged helix-turn-helix DNA-binding`	MULTISPECIES: LacI family DNA-binding transcriptional regulator`	TIGR02405	trehalos_R_Ecol: trehalose operon repressor;TIGR01481	ccpA: catabolite control protein A;TIGR02417	fruct_sucro_rep: D-fructose-responsive transcription factor	-	-	assembly_03976`K06146	-	GO:0019521`D-gluconate metabolic process`biological_process;GO:0003677`DNA binding`molecular_function;GO:0006355`regulation of transcription, DNA-templated`biological_process
assembly_00992	-	Peptidase_C93`Bacterial transglutaminase-like cysteine proteinase BTLCP`	hypothetical protein`	-	-	-	-	-	-
assembly_00693	Glycerol-3-phosphate acyltransferase`	G3P_acyltransf`Glycerol-3-phosphate acyltransferase`	MULTISPECIES: glycerol-3-phosphate 1-O-acyltransferase PlsY`	TIGR00023	TIGR00023: acyl-phosphate glycerol 3-phosphate acyltransferase	-	Phospholipid biosynthesis protein PlsY, probable glycerol-3-phosphate acyltransferase	assembly_00693`K08591	Lipid metabolism`Glycerophospholipid metabolism;Lipid metabolism`Glycerolipid metabolism	GO:0043772`acyl-phosphate glycerol-3-phosphate acyltransferase activity`molecular_function;GO:0016021`integral component of membrane`cellular_component;GO:0005886`plasma membrane`cellular_component;GO:0008654`phospholipid biosynthetic process`biological_process
assembly_00418	50S ribosomal protein L6`	Ribosomal_L6`Ribosomal protein L6`	MULTISPECIES: 50S ribosomal protein L6`	TIGR03654	L6_bact: ribosomal protein uL6;TIGR03653	uL6_arch: ribosomal protein uL6	-	Ribosomal protein L6P/L9E	assembly_00418`K02933	Translation`Ribosome	GO:0006412`translation`biological_process;GO:0005840`ribosome`cellular_component;GO:0019843`rRNA binding`molecular_function;GO:0003735`structural constituent of ribosome`molecular_function
assembly_03182	Uncharacterized 10.2 kDa protein in GpA 5'region`	-	hypothetical protein`	-	-	-	-	-	-
assembly_04479	PTS system sorbose-specific EIIA component`	EIIA-man`PTS system fructose IIA component`	MULTISPECIES: PTS sorbose transporter subunit IIA`	TIGR00824	EIIA-man: PTS system, mannose/fructose/sorbose family, IIA component	-	Phosphotransferase system, mannose/fructose-specific component IIA	assembly_04479`K02812	Carbohydrate metabolism`Fructose and mannose metabolism;Membrane transport`Phosphotransferase system (PTS)	GO:0016773`phosphotransferase activity, alcohol group as acceptor`molecular_function;GO:0009401`phosphoenolpyruvate-dependent sugar phosphotransferase system`biological_process;GO:0016301`kinase activity`molecular_function;GO:0005737`cytoplasm`cellular_component;GO:0016021`integral component of membrane`cellular_component
assembly_03548	Sensor histidine kinase CusS`	HisKA`His Kinase A (phospho-acceptor) domain`;HATPase_c_5`GHKL domain`;HATPase_c`Histidine kinase-, DNA gyrase B-, and HSP90-like ATPase`;HAMP`HAMP domain`;HATPase_c_2`Histidine kinase-like ATPase domain`	Cu(+)/Ag(+) sensor histidine kinase`	TIGR02916	PEP_his_kin: putative PEP-CTERM system histidine kinase;TIGR03785	marine_sort_HK: proteobacterial dedicated sortase system histidine kinase;TIGR02956	TMAO_torS: TMAO reductase sytem sensor TorS;TIGR02938	nifL_nitrog: nitrogen fixation negative regulator NifL;TIGR02966	phoR_proteo: phosphate regulon sensor kinase PhoR;TIGR01386	cztS_silS_copS: heavy metal sensor kinase	-	Signal transduction histidine kinase	assembly_03548`K07644	Signal transduction`Two-component system	GO:0016021`integral component of membrane`cellular_component;GO:0000155`phosphorelay sensor kinase activity`molecular_function;GO:0023014`signal transduction by protein phosphorylation`biological_process;GO:0005886`plasma membrane`cellular_component;GO:0071292`cellular response to silver ion`biological_process;GO:0005524`ATP binding`molecular_function;GO:0071280`cellular response to copper ion`bi…
assembly_00895	-	-	-	-	-	-	-	-	-
assembly_02552	Bicyclomycin resistance protein`	MFS_3`Transmembrane secretion effector`;Sugar_tr`Sugar (and other) transporter`;MFS_1`Major Facilitator Superfamily`	MULTISPECIES: multidrug effflux MFS transporter`	TIGR00710	efflux_Bcr_CflA: drug resistance transporter, Bcr/CflA subfamily;TIGR00880	2_A_01_02: multidrug resistance protein;TIGR00895	2A0115: MFS transporter, aromatic acid:H+ symporter (AAHS) family;TIGR00898	2A0119: cation transport protein;TIGR00881	2A0104: phosphoglycerate transporter family protein;TIGR00711	efflux_EmrB: drug resistance MFS transporter, drug:H+ antiporter-2 (14 Spanner) (DHA2) family	-	-	assembly_02552`K07552	-	GO:0005886`plasma membrane`cellular_component;GO:0015031`protein transport`biological_process;GO:0071916`dipeptide transmembrane transporter activity`molecular_function;GO:0042910`xenobiotic transporter activity`molecular_function;GO:0035442`dipeptide transmembrane transport`biological_process;GO:0016021`integral component of membrane`cellular_component;GO:0046677`response to antibiotic`biologica…
assembly_03359	Fumarate hydratase class I, aerobic`	Fumerase_C`Fumarase C-terminus`;Fumerase`Fumarate hydratase (Fumerase)`	class I fumarate hydratase`	TIGR00722	ttdA_fumA_fumB: hydrolyase, tartrate alpha subunit/fumarate domain protein, Fe-S type;TIGR00723	ttdB_fumA_fumB: hydrolyase, tartrate beta subunit/fumarate domain protein, Fe-S type	-	Tartrate dehydratase beta subunit/Fumarate hydratase class I, C-terminal domain;Tartrate dehydratase alpha subunit/Fumarate hydratase class I, N-terminal domain	assembly_03359`K01676	Carbohydrate metabolism`Citrate cycle (TCA cycle);Global and overview maps`Carbon metabolism;Energy metabolism`Carbon fixation pathways in prokaryotes;Carbohydrate metabolism`Pyruvate metabolism	GO:0051539`4 iron, 4 sulfur cluster binding`molecular_function;GO:0004333`fumarate hydratase activity`molecular_function;GO:0046872`metal ion binding`molecular_function;GO:0006099`tricarboxylic acid cycle`biological_process;GO:0050163`oxaloacetate tautomerase activity`molecular_function
assembly_04424	-	-	-	-	-	-	-	-	-
assembly_01532	DNA gyrase subunit A`	IKI3`IKI3 family`;DNA_gyraseA_C`DNA gyrase C-terminal domain, beta-propeller`;DNA_topoisoIV`DNA gyrase/topoisomerase IV, subunit A`	MULTISPECIES: DNA topoisomerase (ATP-hydrolyzing) subunit A`	TIGR01062	parC_Gneg: DNA topoisomerase IV, A subunit;TIGR01061	parC_Gpos: DNA topoisomerase IV, A subunit;TIGR01063	gyrA: DNA gyrase, A subunit	-	DNA gyrase/topoisomerase IV, subunit A	assembly_01532`K02469	-	GO:0006265`DNA topological change`biological_process;GO:0003677`DNA binding`molecular_function;GO:0009330`DNA topoisomerase complex (ATP-hydrolyzing)`cellular_component;GO:0005694`chromosome`cellular_component;GO:0006261`DNA-dependent DNA replication`biological_process;GO:0003918`DNA topoisomerase type II (ATP-hydrolyzing) activity`molecular_function;GO:0005524`ATP binding`molecular_function;GO:0…
assembly_00891	Diaminopimelate decarboxylase`	Orn_Arg_deC_N`Pyridoxal-dependent decarboxylase, pyridoxal binding domain`;Orn_DAP_Arg_deC`Pyridoxal-dependent decarboxylase, C-terminal sheet domain`	diaminopimelate decarboxylase`	TIGR01048	lysA: diaminopimelate decarboxylase;TIGR03099	dCO2ase_PEP1: pyridoxal-dependent decarboxylase, exosortase A system-associated;TIGR01047	nspC: carboxynorspermidine decarboxylase;TIGR01273	speA: arginine decarboxylase	-	Diaminopimelate decarboxylase	assembly_00891`K01586	Amino acid metabolism`Lysine biosynthesis;Global and overview maps`Biosynthesis of amino acids	GO:0008836`diaminopimelate decarboxylase activity`molecular_function;GO:0030170`pyridoxal phosphate binding`molecular_function;GO:0009089`lysine biosynthetic process via diaminopimelate`biological_process
assembly_04071	Phosphopentomutase`	Metalloenzyme`Metalloenzyme superfamily`	MULTISPECIES: phosphopentomutase`	TIGR01696	deoB: phosphopentomutase;TIGR00306	apgM: phosphoglycerate mutase (2,3-diphosphoglycerate-independent), archaeal form	-	-	assembly_04071`K01839	Nucleotide metabolism`Purine metabolism;Carbohydrate metabolism`Pentose phosphate pathway	GO:0005737`cytoplasm`cellular_component;GO:0030145`manganese ion binding`molecular_function;GO:0009264`deoxyribonucleotide catabolic process`biological_process;GO:0006015`5-phosphoribose 1-diphosphate biosynthetic process`biological_process;GO:0043094`cellular metabolic compound salvage`biological_process;GO:0000287`magnesium ion binding`molecular_function;GO:0008973`phosphopentomutase activity`m…
assembly_04421	Uncharacterized Na(+)/H(+) exchanger YjcE`	Na_H_Exchanger`Sodium/hydrogen exchanger family`	MULTISPECIES: Na+/H+ antiporter`	TIGR00840	b_cpa1: sodium/hydrogen exchanger 3;TIGR00831	a_cpa1: Na+/H+ antiporter	-	NhaP-type Na+/H+ or K+/H+ antiporter	assembly_04421`K03316	-	GO:0016021`integral component of membrane`cellular_component;GO:0005886`plasma membrane`cellular_component;GO:0015299`solute:proton antiporter activity`molecular_function;GO:0006814`sodium ion transport`biological_process
assembly_04584	Regulator of ribonuclease activity A`	Methyltransf_6`Demethylmenaquinone methyltransferase`	MULTISPECIES: ribonuclease E activity regulator RraA`	TIGR02798	ligK_PcmE: 4-carboxy-4-hydroxy-2-oxoadipate aldolase/oxaloacetate decarboxylase;TIGR02998	RraA_entero: regulator of ribonuclease activity A;TIGR01935	NOT-MenG: RraA family	-	-	assembly_04584`K02553	-	GO:0060698`endoribonuclease inhibitor activity`molecular_function;GO:0005737`cytoplasm`cellular_component;GO:0019899`enzyme binding`molecular_function
assembly_03589	Chaperedoxin`	TPR_4`Tetratricopeptide repeat`;TPR_20`Tetratricopeptide repeat`;OST3_OST6`OST3 / OST6 family, transporter family`;TPR_19`Tetratricopeptide repeat`;Thioredoxin_6`Thioredoxin-like domain`;TPR_10`Tetratricopeptide repeat`;Thioredoxin_8`Thioredoxin-like`;Thioredoxin_2`Thioredoxin-like domain`;TraF`F plasmid transfer operon protein`;ANAPC3`Anaphase-promoting complex, cyclosome, subunit 3`;Thioredoxin…	MULTISPECIES: co-chaperone YbbN`	TIGR01126	pdi_dom: protein disulfide-isomerase domain;TIGR01130	ER_PDI_fam: protein disulfide isomerase;TIGR01068	thioredoxin: thioredoxin	-	Negative regulator of GroEL, contains thioredoxin-like and TPR-like domains	assembly_03589`K05838	-	GO:0061077`chaperone-mediated protein folding`biological_process;GO:0045454`cell redox homeostasis`biological_process;GO:0015035`protein disulfide oxidoreductase activity`molecular_function;GO:0005829`cytosol`cellular_component
assembly_00266	Uncharacterized protein YhiN`	Pyr_redox_3`Pyridine nucleotide-disulphide oxidoreductase`;HI0933_like`HI0933-like protein`;GIDA`Glucose inhibited division protein A`;DAO`FAD dependent oxidoreductase`;Pyr_redox`Pyridine nucleotide-disulphide oxidoreductase`;Pyr_redox_2`Pyridine nucleotide-disulphide oxidoreductase`;FAD_binding_2`FAD binding domain`;Lycopene_cycl`Lycopene cyclase protein`;FAD_binding_3`FAD binding domain`;NAD_bi…	MULTISPECIES: NAD(P)/FAD-dependent oxidoreductase`	TIGR03378	glycerol3P_GlpB: glycerol-3-phosphate dehydrogenase, anaerobic, B subunit;TIGR01813	flavo_cyto_c: flavocytochrome c;TIGR03862	flavo_PP4765: flavoprotein, TIGR03862 family;TIGR00275	TIGR00275: flavoprotein, HI0933 family;TIGR01350	lipoamide_DH: dihydrolipoyl dehydrogenase;TIGR03197	MnmC_Cterm: tRNA U-34 5-methylaminomethyl-2-thiouridine biosynthesis protein MnmC, C-terminal domain;TIGR01372	soxA: sarcosine oxidase, alpha subunit family;TIGR02032	GG-red-SF: geranylgeranyl reductase family	-	Predicted flavoprotein YhiN	assembly_00266`K07007	-	GO:0005829`cytosol`cellular_component
assembly_02540	Inner membrane transport protein YnfM`	MFS_1`Major Facilitator Superfamily`;Sugar_tr`Sugar (and other) transporter`;MFS_1_like`MFS_1 like family`	MULTISPECIES: MFS transporter`	TIGR00898	2A0119: cation transport protein;TIGR00881	2A0104: phosphoglycerate transporter family protein;TIGR00710	efflux_Bcr_CflA: drug resistance transporter, Bcr/CflA subfamily;TIGR00893	2A0114: D-galactonate transporter;TIGR00880	2_A_01_02: multidrug resistance protein;TIGR00895	2A0115: MFS transporter, aromatic acid:H+ symporter (AAHS) family;TIGR00891	2A0112: MFS transporter, sialate:H+ symporter (SHS) family	-	-	assembly_02540`K08224	-	GO:0055085`transmembrane transport`biological_process;GO:0016021`integral component of membrane`cellular_component;GO:0005886`plasma membrane`cellular_component
assembly_00591	L-arabinose transport system permease protein AraQ`	DUF973`Protein of unknown function (DUF973)`;BPD_transp_1`Binding-protein-dependent transport system inner membrane component`	MULTISPECIES: carbohydrate ABC transporter permease`	TIGR02141	modB_ABC: molybdate ABC transporter, permease protein;TIGR03226	PhnU: 2-aminoethylphosphonate ABC transporter, permease protein;TIGR01581	Mo_ABC_porter: NifC-like ABC-type porter;TIGR00969	3a0106s02: sulfate ABC transporter, permease protein;TIGR02140	permease_CysW: sulfate ABC transporter, permease protein CysW	-	ABC-type glycerol-3-phosphate transport system, permease component	assembly_00591`K02026	-	GO:0055085`transmembrane transport`biological_process;GO:0016021`integral component of membrane`cellular_component;GO:0008643`carbohydrate transport`biological_process;GO:0005886`plasma membrane`cellular_component
assembly_04916	-	DUF905`Bacterial protein of unknown function (DUF905)`	hypothetical protein`	-	-	-	-	-	-
assembly_01251	Uncharacterized protein HI_1249`	DUF1007`Protein of unknown function (DUF1007)`	MULTISPECIES: DUF1007 family protein`	-	-	ABC-type uncharacterized transport system, periplasmic component	-	-	-
assembly_03317	6-phosphogluconolactonase`	SGL`SMP-30/Gluconolaconase/LRE-like region`;Lactonase`Lactonase, 7-bladed beta-propeller`;Arylesterase`Arylesterase`	MULTISPECIES: 6-phosphogluconolactonase`	TIGR04246	nitrous_NosZ_Gp: nitrous-oxide reductase, Sec-dependent;TIGR03866	PQQ_ABC_repeats: PQQ-dependent catabolism-associated beta-propeller protein	-	6-phosphogluconolactonase, cycloisomerase 2 family	assembly_03317`K07404	Carbohydrate metabolism`Pentose phosphate pathway;Global and overview maps`Carbon metabolism	GO:0006098`pentose-phosphate shunt`biological_process;GO:0006006`glucose metabolic process`biological_process;GO:0017057`6-phosphogluconolactonase activity`molecular_function
assembly_03378	Succinate dehydrogenase hydrophobic membrane anchor subunit`	Sdh_cyt`Succinate dehydrogenase/Fumarate reductase transmembrane subunit`	MULTISPECIES: succinate dehydrogenase membrane anchor subunit`	TIGR02968	succ_dehyd_anc: succinate dehydrogenase, hydrophobic membrane anchor protein	-	Succinate dehydrogenase, hydrophobic anchor subunit	assembly_03378`K00242	Carbohydrate metabolism`Citrate cycle (TCA cycle);Energy metabolism`Carbon fixation pathways in prokaryotes;Global and overview maps`Carbon metabolism;Energy metabolism`Oxidative phosphorylation;Carbohydrate metabolism`Butanoate metabolism	GO:0000104`succinate dehydrogenase activity`molecular_function;GO:0016021`integral component of membrane`cellular_component;GO:0005886`plasma membrane`cellular_component;GO:0046872`metal ion binding`molecular_function;GO:0020037`heme binding`molecular_function;GO:0006099`tricarboxylic acid cycle`biological_process
assembly_04511	Uroporphyrinogen decarboxylase`	URO-D`Uroporphyrinogen decarboxylase (URO-D)`	MULTISPECIES: uroporphyrinogen decarboxylase`	TIGR01463	mtaA_cmuA: methyltransferase, MtaA/CmuA family;TIGR01464	hemE: uroporphyrinogen decarboxylase	-	Uroporphyrinogen-III decarboxylase	assembly_04511`K01599	Metabolism of cofactors and vitamins`Porphyrin and chlorophyll metabolism	GO:0005737`cytoplasm`cellular_component;GO:0006782`protoporphyrinogen IX biosynthetic process`biological_process;GO:0004853`uroporphyrinogen decarboxylase activity`molecular_function
assembly_01014	-	Lipase_GDSL_2`GDSL-like Lipase/Acylhydrolase family`;DUF4886`Domain of unknown function (DUF4886)`	hypothetical protein`	-	-	-	-	-	-
assembly_01155	Type I secretion system membrane fusion protein PrsE`	HlyD_D23`Barrel-sandwich domain of CusB or HlyD membrane-fusion`;HlyD`HlyD membrane-fusion protein of T1SS`;Biotin_lipoyl`Biotin-requiring enzyme`;Biotin_lipoyl_2`Biotin-lipoyl like`;HlyD_3`HlyD family secretion protein`	MULTISPECIES: HlyD family efflux transporter periplasmic adaptor subunit`	TIGR02971	heterocyst_DevB: ABC exporter membrane fusion protein, DevB family;TIGR01000	bacteriocin_acc: bacteriocin secretion accessory protein;TIGR00999	8a0102: membrane fusion protein cluster 2 protein;TIGR01730	RND_mfp: efflux transporter, RND family, MFP subunit;TIGR03794	NHLM_micro_HlyD: NHLM bacteriocin system secretion protein;TIGR00998	8a0101: efflux pump membrane protein;TIGR01843	type_I_hlyD: type I secretion membrane fusion protein, HlyD family	-	-	assembly_01155`K12542	-	GO:0016021`integral component of membrane`cellular_component;GO:0015031`protein transport`biological_process;GO:0005886`plasma membrane`cellular_component;GO:0055085`transmembrane transport`biological_process
assembly_04569	Catalase-peroxidase`	peroxidase`Peroxidase`	MULTISPECIES: catalase/peroxidase HPI`	TIGR00198	cat_per_HPI: catalase/peroxidase HPI	-	Catalase (peroxidase I)	assembly_04569`K03782	Biosynthesis of other secondary metabolites`Phenylpropanoid biosynthesis;Amino acid metabolism`Phenylalanine metabolism;Amino acid metabolism`Tryptophan metabolism	GO:0046872`metal ion binding`molecular_function;GO:0004096`catalase activity`molecular_function;GO:0006979`response to oxidative stress`biological_process;GO:0042744`hydrogen peroxide catabolic process`biological_process;GO:0020037`heme binding`molecular_function
assembly_00026	Multidrug resistance protein D`	MFS_3`Transmembrane secretion effector`;TRI12`Fungal trichothecene efflux pump (TRI12)`;DUF2530`Protein of unknown function (DUF2530)`;MFS_1`Major Facilitator Superfamily`	MULTISPECIES: multidrug efflux MFS transporter EmrD`	TIGR00881	2A0104: phosphoglycerate transporter family protein;TIGR00711	efflux_EmrB: drug resistance MFS transporter, drug:H+ antiporter-2 (14 Spanner) (DHA2) family;TIGR00898	2A0119: cation transport protein;TIGR00891	2A0112: MFS transporter, sialate:H+ symporter (SHS) family;TIGR00880	2_A_01_02: multidrug resistance protein;TIGR00710	efflux_Bcr_CflA: drug resistance transporter, Bcr/CflA subfamily;TIGR00900	2A0121: H+ Antiporter protein;TIGR04259	oxa_formateAnti: oxalate/formate antiporter;TIGR00895	2A0115: MFS transporter, aromatic acid:H+ symporter (AAHS) family;TIGR00883	2A0106: MFS transporter, metabolite:H+ symporter (MHS) family protein	-	-	assembly_00026`K08154	-	GO:0015893`drug transport`biological_process;GO:0016021`integral component of membrane`cellular_component;GO:0005886`plasma membrane`cellular_component;GO:0042910`xenobiotic transporter activity`molecular_function
assembly_00825	Small-conductance mechanosensitive channel`	MS_channel`Mechanosensitive ion channel`;TM_helix`Conserved TM helix`	MULTISPECIES: small-conductance mechanosensitive channel MscS`	-	-	Small-conductance mechanosensitive channel	assembly_00825`K03442	-	GO:0005886`plasma membrane`cellular_component;GO:0006811`ion transport`biological_process;GO:0016021`integral component of membrane`cellular_component;GO:0055085`transmembrane transport`biological_process
assembly_00222	DNA-3-methyladenine glycosylase 1`	Adenine_glyco`Methyladenine glycosylase`	MULTISPECIES: DNA-3-methyladenine glycosylase I`	TIGR00624	tag: DNA-3-methyladenine glycosylase I	-	3-methyladenine DNA glycosylase Tag	assembly_00222`K01246	Replication and repair`Base excision repair	GO:0006284`base-excision repair`biological_process;GO:0008725`DNA-3-methyladenine glycosylase activity`molecular_function;GO:0046872`metal ion binding`molecular_function
assembly_00964	Alkaline phosphatase isozyme conversion protein`	Peptidase_M20`Peptidase family M20/M25/M40`;Peptidase_M28`Peptidase family M28`;Peptidase_M42`M42 glutamyl aminopeptidase`	aminopeptidase`	TIGR01900	dapE-gram_pos: succinyl-diaminopimelate desuccinylase	-	Zn-dependent amino- or carboxypeptidase, M28 family	assembly_00964`K09612	-	GO:0004177`aminopeptidase activity`molecular_function;GO:0030288`outer membrane-bounded periplasmic space`cellular_component;GO:0046872`metal ion binding`molecular_function;GO:0043687`post-translational protein modification`biological_process
assembly_00545	HTH-type transcriptional regulator YjiE`	HTH_30`PucR C-terminal helix-turn-helix domain`;LysR_substrate`LysR substrate binding domain`;HTH_1`Bacterial regulatory helix-turn-helix protein, lysR family`	MULTISPECIES: LysR family transcriptional regulator`	TIGR02036	dsdC: D-serine deaminase transcriptional activator;TIGR03339	phn_lysR: aminoethylphosphonate catabolism associated LysR family transcriptional regulator;TIGR02424	TF_pcaQ: pca operon transcription factor PcaQ;TIGR03298	argP: transcriptional regulator, ArgP family;TIGR03418	chol_sulf_TF: putative choline sulfate-utilization transcription factor	-	-	-	-	GO:0006351`transcription, DNA-templated`biological_process;GO:0001017`bacterial-type RNA polymerase regulatory region DNA binding`molecular_function;GO:0000976`transcription regulatory region sequence-specific DNA binding`molecular_function;GO:0006355`regulation of transcription, DNA-templated`biological_process;GO:0042802`identical protein binding`molecular_function;GO:0003700`transcription fact…
assembly_00201	Xylose operon regulatory protein`	HTH_18`Helix-turn-helix domain`;HTH_AraC`Bacterial regulatory helix-turn-helix proteins, AraC family`;Peripla_BP_4`Periplasmic binding protein domain`;Peripla_BP_3`Periplasmic binding protein-like domain`	MULTISPECIES: XylR family transcriptional regulator`	TIGR01481	ccpA: catabolite control protein A;TIGR02297	HpaA: 4-hydroxyphenylacetate catabolism regulatory protein HpaA;TIGR04094	adjacent_YSIRK: YSIRK-targeted surface antigen transcriptional regulator	-	-	assembly_00201`K02529	-	GO:0043565`sequence-specific DNA binding`molecular_function;GO:0003700`transcription factor activity, sequence-specific DNA binding`molecular_function
assembly_00579	Putative D-galactosamine-6-phosphate deaminase AgaS`	SIS`SIS domain`	MULTISPECIES: AgaS family sugar isomerase`	TIGR01135	glmS: glutamine-fructose-6-phosphate transaminase (isomerizing);TIGR02815	agaS_fam: putative sugar isomerase, AgaS family	-	Fructoselysine-6-P-deglycase FrlB and related proteins with duplicated sugar isomerase (SIS) domain	assembly_00579`K02082	-	GO:0016853`isomerase activity`molecular_function;GO:1901135`carbohydrate derivative metabolic process`biological_process;GO:0097367`carbohydrate derivative binding`molecular_function;GO:0016787`hydrolase activity`molecular_function
assembly_01584	Chaperone protein TorD`	Nitrate_red_del`Nitrate reductase delta subunit`	MULTISPECIES: molecular chaperone TorD`	-	-	Cytoplasmic chaperone TorD involved in molybdoenzyme TorA maturation	assembly_01584`K03533	Signal transduction`Two-component system	GO:0005737`cytoplasm`cellular_component;GO:0006457`protein folding`biological_process;GO:0051259`protein oligomerization`biological_process
assembly_00829	Propionyl-CoA:succinate CoA transferase`	CitF`Citrate lyase, alpha subunit (CitF)`;AcetylCoA_hydro`Acetyl-CoA hydrolase/transferase N-terminal domain`;AcetylCoA_hyd_C`Acetyl-CoA hydrolase/transferase C-terminal domain`	acetyl-CoA hydrolase/transferase family protein`	TIGR03948	butyr_acet_CoA: butyryl-CoA:acetate CoA-transferase;TIGR03458	YgfH_subfam: succinate CoA transferase	-	Acyl-CoA hydrolase	-	-	GO:0043821`propionyl-CoA:succinate CoA-transferase activity`molecular_function;GO:0006084`acetyl-CoA metabolic process`biological_process
assembly_02642	HTH-type transcriptional regulator CynR`	HTH_1`Bacterial regulatory helix-turn-helix protein, lysR family`;LysR_substrate`LysR substrate binding domain`	MULTISPECIES: LysR family transcriptional regulator`	TIGR02036	dsdC: D-serine deaminase transcriptional activator;TIGR03339	phn_lysR: aminoethylphosphonate catabolism associated LysR family transcriptional regulator;TIGR02424	TF_pcaQ: pca operon transcription factor PcaQ;TIGR03298	argP: transcriptional regulator, ArgP family;TIGR03418	chol_sulf_TF: putative choline sulfate-utilization transcription factor	-	-	-	-	GO:0003677`DNA binding`molecular_function;GO:0003700`transcription factor activity, sequence-specific DNA binding`molecular_function;GO:0005737`cytoplasm`cellular_component
assembly_00087	PTS system fructose-like EIIB component 2`	PTS_IIB`PTS system, Lactose/Cellobiose specific IIB subunit`	MULTISPECIES: PTS fructose transporter subunit IIB`	TIGR00829	FRU: PTS system, Fru family, IIB component	-	Phosphotransferase system fructose-specific component IIB	assembly_00087`K02769	Membrane transport`Phosphotransferase system (PTS);Carbohydrate metabolism`Fructose and mannose metabolism	GO:0016301`kinase activity`molecular_function;GO:0005737`cytoplasm`cellular_component;GO:0090582`protein-phosphocysteine-D-fructose-phosphotransferase system transporter activity`molecular_function;GO:0022877`protein-N(PI)-phosphohistidine-fructose phosphotransferase system transporter activity`molecular_function;GO:0009401`phosphoenolpyruvate-dependent sugar phosphotransferase system`biological_…
assembly_01218	N-acetylmuramic acid 6-phosphate etherase`	SIS`SIS domain`;UBA_4`UBA-like domain`;SIS_2`SIS domain`	MULTISPECIES: N-acetylmuramic acid 6-phosphate etherase`	TIGR00274	TIGR00274: N-acetylmuramic acid 6-phosphate etherase;TIGR03127	RuMP_HxlB: 6-phospho 3-hexuloisomerase;TIGR01135	glmS: glutamine-fructose-6-phosphate transaminase (isomerizing)	-	N-acetylmuramic acid 6-phosphate (MurNAc-6-P) etherase	assembly_01218`K07106	Carbohydrate metabolism`Amino sugar and nucleotide sugar metabolism	GO:0005975`carbohydrate metabolic process`biological_process;GO:0097173`N-acetylmuramic acid catabolic process`biological_process;GO:0009254`peptidoglycan turnover`biological_process;GO:0016835`carbon-oxygen lyase activity`molecular_function;GO:0097367`carbohydrate derivative binding`molecular_function;GO:0097175`1,6-anhydro-N-acetyl-beta-muramic acid catabolic process`biological_process
assembly_02070	Tail tip assembly protein K`	NLPC_P60`NlpC/P60 family`;Prok-JAB`Prokaryotic homologs of the JAB domain`	MULTISPECIES: NlpC/P60 family protein`	-	-	-	-	-	GO:0008237`metallopeptidase activity`molecular_function;GO:0008234`cysteine-type peptidase activity`molecular_function;GO:0098003`viral tail assembly`biological_process;GO:0046872`metal ion binding`molecular_function;GO:0030430`host cell cytoplasm`cellular_component
assembly_00768	-	-	hypothetical protein`	-	-	-	-	-	-
assembly_01309	Fumarate reductase subunit D`	Fumarate_red_D`Fumarate reductase subunit D`	MULTISPECIES: fumarate reductase subunit FrdD`	-	-	Fumarate reductase subunit D	assembly_01309`K00247	Energy metabolism`Oxidative phosphorylation;Carbohydrate metabolism`Butanoate metabolism;Carbohydrate metabolism`Pyruvate metabolism;Signal transduction`Two-component system;Energy metabolism`Carbon fixation pathways in prokaryotes;Global and overview maps`Carbon metabolism;Carbohydrate metabolism`Citrate cycle (TCA cycle)	GO:0006106`fumarate metabolic process`biological_process;GO:0005886`plasma membrane`cellular_component;GO:0016021`integral component of membrane`cellular_component
assembly_04433	-	-	-	-	-	-	-	-	-
assembly_00336	Probable [Fe-S]-dependent transcriptional repressor`	TrmB`Sugar-specific transcriptional regulator TrmB`;FeoC`FeoC like transcriptional regulator`	MULTISPECIES:`	-	-	-	assembly_00336`K07490	-	GO:0051536`iron-sulfur cluster binding`molecular_function;GO:0003677`DNA binding`molecular_function;GO:0005506`iron ion binding`molecular_function
assembly_02233	Oligopeptide transport ATP-binding protein OppD`	SMC_N`RecF/RecN/SMC N terminal domain`;ABC_tran`ABC transporter`;AAA_21`AAA domain, putative AbiEii toxin, Type IV TA system`;oligo_HPY`Oligopeptide/dipeptide transporter, C-terminal region`	MULTISPECIES: murein tripeptide/oligopeptide ABC transporter ATP binding protein OppD`	TIGR01186	proV: glycine betaine/L-proline transport ATP binding subunit;TIGR04406	LPS_export_lptB: LPS export ABC transporter ATP-binding protein;TIGR03415	ABC_choXWV_ATP: choline ABC transporter, ATP-binding protein;TIGR03258	PhnT: 2-aminoethylphosphonate ABC transport system, ATP-binding component PhnT;TIGR03864	PQQ_ABC_ATP: ABC transporter, ATP-binding subunit, PQQ-dependent alcohol dehydrogenase system;TIGR03873	F420-0_ABC_ATP: proposed F420-0 ABC transporter, ATP-binding protein;TIGR03269	met_CoM_red_A2: methyl coenzyme M reductase system, component A2;TIGR00954	3a01203: peroxysomal long chain fatty acyl transporter;TIGR02770	nickel_nikD: nickel import ATP-binding protein NikD;TIGR03375	type_I_sec_LssB: type I secretion system ATPase;TIGR02769	nickel_nikE: nickel import ATP-binding protein NikE;TIGR03265	PhnT2: putative 2-aminoethylphosphonate ABC transporter, ATP-binding protein;TIGR03005	ectoine_ehuA: ectoine/hydroxyectoine ABC transporter, ATP-binding protein EhuA;TIGR00957	MRP_assoc_pro: multi drug resistance-associated protein (MRP);TIGR01187	potA: polyamine ABC transporter, ATP-binding protein;TIGR04521	ECF_ATPase_2: energy-coupling factor transporter ATPase;TIGR02142	modC_ABC: molybdate ABC transporter, ATP-binding protein;TIGR02204	MsbA_rel: ABC transporter, permease/ATP-binding protein;TIGR03411	urea_trans_UrtD: urea ABC transporter, ATP-binding protein UrtD;TIGR02868	CydC: thiol reductant ABC exporter, CydC subunit;TIGR02314	ABC_MetN: D-methionine ABC transporter, ATP-binding protein;TIGR03608	L_ocin_972_ABC: putative bacteriocin export ABC transporter, lactococcin 972 group;TIGR03522	GldA_ABC_ATP: gliding motility-associated ABC transporter ATP-binding subunit GldA;TIGR02324	CP_lyasePhnL: phosphonate C-P lyase system protein PhnL;TIGR04520	ECF_ATPase_1: energy-coupling factor transporter ATPase;TIGR01184	ntrCD: nitrate ABC transporter, ATP-binding proteins C and D;TIGR01192	chvA: glucan exporter ATP-binding protein;TIGR02211	LolD_lipo_ex: lipoprotein releasing system, ATP-binding protein;TIGR03796	NHLM_micro_ABC1: NHLM bacteriocin system ABC transporter, peptidase/ATP-binding protein;TIGR00972	3a0107s01c2: phosphate ABC transporter, ATP-binding protein;TIGR00630	uvra: excinuclease ABC subunit A;TIGR01257	rim_protein: rim ABC transporter;TIGR01727	oligo_HPY: oligopeptide/dipeptide ABC transporter, ATP-binding protein, C-terminal domain;TIGR01166	cbiO: cobalt ABC transporter, ATP-binding protein;TIGR01978	sufC: FeS assembly ATPase SufC;TIGR02857	CydD: thiol reductant ABC exporter, CydD subunit;TIGR00956	3a01205: pleiotropic drug resistance family protein;TIGR02203	MsbA_lipidA: lipid A export permease/ATP-binding protein MsbA;TIGR01842	type_I_sec_PrtD: type I secretion system ATPase;TIGR00955	3a01204: pigment precursor permease;TIGR01846	type_I_sec_HlyB: type I secretion system ATPase;TIGR02633	xylG: D-xylose ABC transporter, ATP-binding protein;TIGR03719	ABC_ABC_ChvD: ATP-binding cassette protein, ChvD family;TIGR01193	bacteriocin_ABC: ABC-type bacteriocin transporter;TIGR00968	3a0106s01: sulfate ABC transporter, ATP-binding protein;TIGR02323
assembly_00464	Ribosomal protein L11 methyltransferase`	Methyltransf_23`Methyltransferase domain`;Methyltransf_11`Methyltransferase domain`;Methyltransf_25`Methyltransferase domain`;UPF0020`Putative RNA methylase family UPF0020`;Methyltransf_9`Protein of unknown function (DUF1698)`;PCMT`Protein-L-isoaspartate(D-aspartate) O-methyltransferase (PCMT)`;Cons_hypoth95`Conserved hypothetical protein 95`;PrmA`Ribosomal protein L11 methyltransferase (PrmA)`;N…	MULTISPECIES: 50S ribosomal protein L11 methyltransferase`	TIGR00537	hemK_rel_arch: putative methylase;TIGR01983	UbiG: 3-demethylubiquinone-9 3-O-methyltransferase;TIGR00536	hemK_fam: methyltransferase, HemK family;TIGR02021	BchM-ChlM: magnesium protoporphyrin O-methyltransferase;TIGR04290	meth_Rta_06860: methyltransferase, Rta_06860 family;TIGR04543	ketoArg_3Met: 2-ketoarginine methyltransferase;TIGR03534	RF_mod_PrmC: protein-(glutamine-N5) methyltransferase, release factor-specific;TIGR02469	CbiT: precorrin-6Y C5,15-methyltransferase (decarboxylating), CbiT subunit;TIGR03704	PrmC_rel_meth: putative protein-(glutamine-N5) methyltransferase, unknown substrate-specific;TIGR00406	prmA: ribosomal protein L11 methyltransferase	-	-	assembly_00464`K02687	-	GO:0008276`protein methyltransferase activity`molecular_function;GO:0005737`cytoplasm`cellular_component
assembly_04262	Ribonuclease R`	HTH_12`Ribonuclease R winged-helix domain`;RNB`RNB domain`;S1`S1 RNA binding domain`;OB_RNB`Ribonuclease B OB domain`	MULTISPECIES: ribonuclease R`	TIGR02062	RNase_B: exoribonuclease II;TIGR02063	RNase_R: ribonuclease R;TIGR00717	rpsA: ribosomal protein bS1;TIGR00358	3_prime_RNase: VacB and RNase II family 3'-5' exoribonucleases;TIGR00448	rpoE: DNA-directed RNA polymerase	-	Exoribonuclease R	assembly_04262`K12573	Folding, sorting and degradation`RNA degradation	GO:0000175`3'-5'-exoribonuclease activity`molecular_function;GO:0034470`ncRNA processing`biological_process;GO:0003723`RNA binding`molecular_function;GO:0009405`pathogenesis`biological_process;GO:0005829`cytosol`cellular_component;GO:0008859`exoribonuclease II activity`molecular_function;GO:0006402`mRNA catabolic process`biological_process;GO:0008997`ribonuclease R activity`molecular_function;GO:…
assembly_00741	-	-	MULTISPECIES: hypothetical protein`	-	-	-	-	-	-
assembly_02574	Fumarate hydratase class I, aerobic`	Fumerase_C`Fumarase C-terminus`;Fumerase`Fumarate hydratase (Fumerase)`	MULTISPECIES: fumarate hydratase`	TIGR00722	ttdA_fumA_fumB: hydrolyase, tartrate alpha subunit/fumarate domain protein, Fe-S type;TIGR00723	ttdB_fumA_fumB: hydrolyase, tartrate beta subunit/fumarate domain protein, Fe-S type	-	Tartrate dehydratase beta subunit/Fumarate hydratase class I, C-terminal domain;Tartrate dehydratase alpha subunit/Fumarate hydratase class I, N-terminal domain	assembly_02574`K01676	Carbohydrate metabolism`Pyruvate metabolism;Carbohydrate metabolism`Citrate cycle (TCA cycle);Global and overview maps`Carbon metabolism;Energy metabolism`Carbon fixation pathways in prokaryotes	GO:0050163`oxaloacetate tautomerase activity`molecular_function;GO:0006099`tricarboxylic acid cycle`biological_process;GO:0046872`metal ion binding`molecular_function;GO:0051539`4 iron, 4 sulfur cluster binding`molecular_function;GO:0004333`fumarate hydratase activity`molecular_function
assembly_03141	Cytidylate kinase`	AAA_22`AAA domain`;Cytidylate_kin2`Cytidylate kinase-like family`;AAA_33`AAA domain`;SKI`Shikimate kinase`;Cytidylate_kin`Cytidylate kinase`;ABC_tran`ABC transporter`;AAA_18`AAA domain`;AAA_17`AAA domain`	MULTISPECIES: (d)CMP kinase`	TIGR00017	cmk: cytidylate kinase;TIGR02173	cyt_kin_arch: putative cytidylate kinase	-	Cytidylate kinase	assembly_03141`K00945	Nucleotide metabolism`Pyrimidine metabolism	GO:0005524`ATP binding`molecular_function;GO:0005737`cytoplasm`cellular_component;GO:0004127`cytidylate kinase activity`molecular_function;GO:0006220`pyrimidine nucleotide metabolic process`biological_process
assembly_04094	Transcriptional activator protein BglJ`	HTH_38`Helix-turn-helix domain`;GerE`Bacterial regulatory proteins, luxR family`;Sigma70_r4_2`Sigma-70, region 4`	MULTISPECIES: DNA-binding transcriptional activator BglJ`	-	-	DNA-binding response regulator, NarL/FixJ family, contains REC and HTH domains	-	-	GO:0009314`response to radiation`biological_process;GO:0045893`positive regulation of transcription, DNA-templated`biological_process;GO:0003700`transcription factor activity, sequence-specific DNA binding`molecular_function;GO:0003677`DNA binding`molecular_function
assembly_00001	Chromosomal replication initiator protein DnaA`	Bac_DnaA_C`Bacterial dnaA protein helix-turn-helix`;AAA_14`AAA domain`;DnaA_N`DnaA N-terminal domain`;AAA_16`AAA ATPase domain`;AAA_19`Part of AAA domain`;IstB_IS21`IstB-like ATP binding protein`;AAA`ATPase family associated with various cellular activities (AAA)`;Bac_DnaA`Bacterial dnaA protein`;Kinesin`Kinesin motor domain`	MULTISPECIES: chromosomal replication initiator protein DnaA`	TIGR03420	DnaA_homol_Hda: DnaA regulatory inactivator Hda;TIGR00362	DnaA: chromosomal replication initiator protein DnaA	-	-	assembly_00001`K02313	Cell growth and death`Cell cycle - Caulobacter;Signal transduction`Two-component system	GO:0006275`regulation of DNA replication`biological_process;GO:0003688`DNA replication origin binding`molecular_function;GO:0006270`DNA replication initiation`biological_process;GO:0005737`cytoplasm`cellular_component;GO:0005524`ATP binding`molecular_function
assembly_00126	-	-	hypothetical protein`	-	-	-	-	-	-
assembly_01025	Hydrogenase maturation factor HypC`	HupF_HypC`HupF/HypC family`	MULTISPECIES: hydrogenase 3 maturation protein HypC`	TIGR00074	hypC_hupF: hydrogenase assembly chaperone HypC/HupF	-	Hydrogenase maturation factor	assembly_01025`K04653	-	-
assembly_00823	Phosphoglycerate kinase`	PGK`Phosphoglycerate kinase`	MULTISPECIES: phosphoglycerate kinase`	-	-	-	assembly_00823`K00927	Global and overview maps`Carbon metabolism;Carbohydrate metabolism`Glycolysis / Gluconeogenesis;Energy metabolism`Carbon fixation in photosynthetic organisms;Global and overview maps`Biosynthesis of amino acids	GO:0005737`cytoplasm`cellular_component;GO:0005524`ATP binding`molecular_function;GO:0006096`glycolytic process`biological_process;GO:0004618`phosphoglycerate kinase activity`molecular_function
assembly_04661	Branched-chain amino acid transport protein AzlC`	AzlC`AzlC protein`	MULTISPECIES: AzlC family ABC transporter permease`	TIGR00346	azlC: azaleucine resistance protein AzlC	-	Predicted branched-chain amino acid permease (azaleucine resistance)	-	-	GO:0005304`L-valine transmembrane transporter activity`molecular_function;GO:0005886`plasma membrane`cellular_component;GO:0016021`integral component of membrane`cellular_component;GO:0015562`efflux transmembrane transporter activity`molecular_function
assembly_02859	Arsenate reductase`	ArsC`ArsC family`	MULTISPECIES: arsenate reductase (glutaredoxin)`	TIGR00014	arsC: arsenate reductase (glutaredoxin);TIGR01617	arsC_related: transcriptional regulator, Spx/MgsR family	-	-	assembly_02859`K00537	-	GO:0046685`response to arsenic-containing substance`biological_process;GO:0008794`arsenate reductase (glutaredoxin) activity`molecular_function
assembly_01521	Anaerobic glycerol-3-phosphate dehydrogenase subunit C`	Fer4_2`4Fe-4S binding domain`;Fer4_7`4Fe-4S dicluster domain`;Fer4_8`4Fe-4S dicluster domain`;Fer4_17`4Fe-4S dicluster domain`;Fer4_21`4Fe-4S dicluster domain`;Fer4_4`4Fe-4S binding domain`;Fer4`4Fe-4S binding domain`;CCG`Cysteine-rich domain`;Fer4_10`4Fe-4S dicluster domain`;Fer4_9`4Fe-4S dicluster domain`;Fer4_16`4Fe-4S double cluster binding domain`	MULTISPECIES: anaerobic glycerol-3-phosphate dehydrogenase subunit C`	TIGR00314	cdhA: CO dehydrogenase/acetyl-CoA synthase complex, epsilon subunit;TIGR03379	glycerol3P_GlpC: glycerol-3-phosphate dehydrogenase, anaerobic, C subunit;TIGR01945	rnfC: electron transport complex, RnfABCDGE type, C subunit;TIGR03290	CoB_CoM_SS_C: CoB--CoM heterodisulfide reductase, subunit C;TIGR03288	CoB_CoM_SS_B: CoB--CoM heterodisulfide reductase, subunit B;TIGR00384	dhsB: succinate dehydrogenase and fumarate reductase iron-sulfur protein;TIGR00273	TIGR00273: iron-sulfur cluster-binding protein	-	Fe-S oxidoreductase	assembly_01521`K00113	Lipid metabolism`Glycerophospholipid metabolism	GO:0019563`glycerol catabolic process`biological_process;GO:0005886`plasma membrane`cellular_component;GO:0046872`metal ion binding`molecular_function;GO:0009061`anaerobic respiration`biological_process;GO:0051539`4 iron, 4 sulfur cluster binding`molecular_function
assembly_00006	Sugar phosphatase YidA`	HAD`haloacid dehalogenase-like hydrolase`;Hydrolase_6`Haloacid dehalogenase-like hydrolase`;HAD_2`Haloacid dehalogenase-like hydrolase`;Hydrolase_3`haloacid dehalogenase-like hydrolase`;Hydrolase`haloacid dehalogenase-like hydrolase`;S6PP`Sucrose-6F-phosphate phosphohydrolase`	MULTISPECIES: sugar-phosphatase`	TIGR02471	sucr_syn_bact_C: sucrose-phosphate synthase, sucrose phosphatase-like domain;TIGR01491	HAD-SF-IB-PSPlk: phosphoserine phosphatase-like hydrolase, archaeal;TIGR01670	KdsC-phosphatas: 3-deoxy-D-manno-octulosonate 8-phosphate phosphatase, YrbI family;TIGR00338	serB: phosphoserine phosphatase SerB;TIGR01487	Pglycolate_arch: phosphoglycolate phosphatase, TA0175-type;TIGR01484	HAD-SF-IIB: HAD hydrolase, family IIB;TIGR01482	SPP-subfamily: sucrose-phosphate phosphatase subfamily;TIGR01485	SPP_plant-cyano: sucrose phosphatase;TIGR02463	MPGP_rel: mannosyl-3-phosphoglycerate phosphatase homolog;TIGR00099	Cof-subfamily: Cof-like hydrolase;TIGR01486	HAD-SF-IIB-MPGP: mannosyl-3-phosphoglycerate phosphatase family;TIGR02461	osmo_MPG_phos: mannosyl-3-phosphoglycerate phosphatase	-	Hydroxymethylpyrimidine pyrophosphatase and other HAD family phosphatases	assembly_00006`K07024	-	GO:0016791`phosphatase activity`molecular_function;GO:0050308`sugar-phosphatase activity`molecular_function;GO:0000287`magnesium ion binding`molecular_function;GO:0016311`dephosphorylation`biological_process
assembly_02701	Uncharacterized protein YdiJ`	FAD-oxidase_C`FAD linked oxidases, C-terminal domain`;Fer4_8`4Fe-4S dicluster domain`;FAD_binding_4`FAD binding domain`;Fer4_20`Dihydroprymidine dehydrogenase domain II, 4Fe-4S cluster`;Fer4_17`4Fe-4S dicluster domain`	MULTISPECIES: FAD-binding oxidoreductase`	TIGR03379	glycerol3P_GlpC: glycerol-3-phosphate dehydrogenase, anaerobic, C subunit;TIGR01679	bact_FAD_ox: FAD-linked oxidoreductase;TIGR00387	glcD: glycolate oxidase, subunit GlcD	-	Fe-S oxidoreductase;FAD/FMN-containing dehydrogenase	-	-	GO:0051539`4 iron, 4 sulfur cluster binding`molecular_function;GO:0016491`oxidoreductase activity`molecular_function;GO:0071949`FAD binding`molecular_function;GO:0046872`metal ion binding`molecular_function;GO:0050660`flavin adenine dinucleotide binding`molecular_function
assembly_04936	-	-	MULTISPECIES: hypothetical protein`	-	-	-	-	-	-
assembly_03158	Prophage tail fiber assembly protein homolog TfaE`	Caudo_TAP`Caudovirales tail fibre assembly protein, lambda gpK`	tail fiber assembly protein`	-	-	-	-	-	-
assembly_01713	Multidrug resistance protein MdtC`	SecD_SecF`Protein export membrane protein`;MMPL`MMPL family`;ACR_tran`AcrB/AcrD/AcrF family`	multidrug efflux RND transporter permease subunit MdtC`	TIGR00833	actII: transport protein;TIGR00916	2A0604s01: protein-export membrane protein, SecD/SecF family;TIGR00915	2A0602: RND transporter, hydrophobe/amphiphile efflux-1 (HAE1) family;TIGR00921	2A067: efflux transporter, putative, hydrophobe/amphiphile efflux-3 (HAE3) family;TIGR01129	secD: protein-export membrane protein SecD;TIGR00914	2A0601: heavy metal efflux pump, CzcA family	-	Multidrug efflux pump subunit AcrB	assembly_01713`K07789	Signal transduction`Two-component system	GO:0016021`integral component of membrane`cellular_component;GO:0005886`plasma membrane`cellular_component;GO:0022857`transmembrane transporter activity`molecular_function
assembly_03863	Ribosome-recycling factor`	RRF`Ribosome recycling factor`	ribosome recycling factor`	TIGR00496	frr: ribosome recycling factor	-	-	assembly_03863`K02838	-	GO:0005737`cytoplasm`cellular_component;GO:0006415`translational termination`biological_process
assembly_04830	Transposon Tn7 transposition protein TnsB`	Mu-transpos_C`Mu transposase, C-terminal`;rve`Integrase core domain`	DDE-type integrase/transposase/recombinase`	-	-	-	-	-	GO:0006313`transposition, DNA-mediated`biological_process;GO:0000229`cytoplasmic chromosome`cellular_component;GO:0015074`DNA integration`biological_process;GO:0004803`transposase activity`molecular_function;GO:0003677`DNA binding`molecular_function
assembly_01206	Sigma-E factor regulatory protein RseB`	MucB_RseB`MucB/RseB N-terminal domain`;MucB_RseB_C`MucB/RseB C-terminal domain`;LolA_like`Outer membrane lipoprotein-sorting protein`	MULTISPECIES: sigma-E factor regulatory protein RseB`	-	-	Negative regulator of sigma E activity	assembly_01206`K03598	-	GO:0042597`periplasmic space`cellular_component;GO:0008289`lipid binding`molecular_function
assembly_03091	Methylglyoxal synthase`	MGS`MGS-like domain`	MULTISPECIES: methylglyoxal synthase`	TIGR00160	MGSA: methylglyoxal synthase	-	-	assembly_03091`K01734	Carbohydrate metabolism`Propanoate metabolism	GO:0019242`methylglyoxal biosynthetic process`biological_process;GO:0008929`methylglyoxal synthase activity`molecular_function
assembly_00133	Coenzyme A biosynthesis bifunctional protein CoaBC`	Flavoprotein`Flavoprotein`;DFP`DNA / pantothenate metabolism flavoprotein`	bifunctional phosphopantothenoylcysteine decarboxylase/phosphopantothenate--cysteine ligase CoaBC`	TIGR00521	coaBC_dfp: phosphopantothenoylcysteine decarboxylase / phosphopantothenate--cysteine ligase;TIGR02113	coaC_strep: phosphopantothenoylcysteine decarboxylase;TIGR02114	coaB_strep: phosphopantothenate--cysteine ligase	-	Phosphopantothenoylcysteine synthetase/decarboxylase	assembly_00133`K13038	Metabolism of cofactors and vitamins`Pantothenate and CoA biosynthesis	GO:0015941`pantothenate catabolic process`biological_process;GO:0004632`phosphopantothenate--cysteine ligase activity`molecular_function;GO:0004633`phosphopantothenoylcysteine decarboxylase activity`molecular_function;GO:0046872`metal ion binding`molecular_function;GO:0015937`coenzyme A biosynthetic process`biological_process;GO:0010181`FMN binding`molecular_function
assembly_03760	3-(3-hydroxy-phenyl)propionate/3-hydroxycinnamic acid hydroxylase`	FAD_binding_3`FAD binding domain`;HI0933_like`HI0933-like protein`;Pyr_redox_3`Pyridine nucleotide-disulphide oxidoreductase`;Pyr_redox_2`Pyridine nucleotide-disulphide oxidoreductase`;Pyr_redox`Pyridine nucleotide-disulphide oxidoreductase`	MULTISPECIES: bifunctional 3-(3-hydroxy-phenyl)propionate/3-hydroxycinnamic acid hydroxylase`	TIGR02032	GG-red-SF: geranylgeranyl reductase family;TIGR01984	UbiH: 2-polyprenyl-6-methoxyphenol 4-hydroxylase;TIGR02360	pbenz_hydroxyl: 4-hydroxybenzoate 3-monooxygenase;TIGR01988	Ubi-OHases: ubiquinone biosynthesis hydroxylase, UbiH/UbiF/VisC/COQ6 family;TIGR03219	salicylate_mono: salicylate 1-monooxygenase;TIGR01989	COQ6: ubiquinone biosynthesis monooxygenase COQ6	-	-	assembly_03760`K05712	Global and overview maps`Degradation of aromatic compounds;Amino acid metabolism`Phenylalanine metabolism	GO:0019380`3-phenylpropionate catabolic process`biological_process;GO:0019622`3-(3-hydroxy)phenylpropionate catabolic process`biological_process;GO:0071949`FAD binding`molecular_function;GO:0008688`3-(3-hydroxyphenyl)propionate hydroxylase activity`molecular_function
assembly_02691	Cysteine desulfurase`	Aminotran_5`Aminotransferase class-V`;Cys_Met_Meta_PP`Cys/Met metabolism PLP-dependent enzyme`	MULTISPECIES: cysteine desulfurase SufS`	TIGR02539	SepCysS: O-phospho-L-seryl-tRNA:Cys-tRNA synthase;TIGR03235	DNA_S_dndA: cysteine desulfurase DndA;TIGR03392	FeS_syn_CsdA: cysteine desulfurase, catalytic subunit CsdA;TIGR03947	viomycin_VioD: capreomycidine synthase;TIGR03402	FeS_nifS: cysteine desulfurase NifS;TIGR02006	IscS: cysteine desulfurase IscS;TIGR01976	am_tr_V_VC1184: cysteine desulfurase family protein;TIGR01977	am_tr_V_EF2568: cysteine desulfurase family protein;TIGR03403	nifS_epsilon: cysteine desulfurase, NifS family;TIGR04343	egtE_PLP_lyase: ergothioneine biosynthesis PLP-dependent enzyme EgtE;TIGR02326	transamin_PhnW: 2-aminoethylphosphonate--pyruvate transaminase;TIGR03301	PhnW-AepZ: 2-aminoethylphosphonate aminotransferase;TIGR01979	sufS: cysteine desulfurase, SufS family	-	Selenocysteine lyase/Cysteine desulfurase	assembly_02691`K11717	Metabolism of other amino acids`Selenocompound metabolism	GO:0031071`cysteine desulfurase activity`molecular_function;GO:0005737`cytoplasm`cellular_component;GO:0009000`selenocysteine lyase activity`molecular_function;GO:0006534`cysteine metabolic process`biological_process;GO:0030170`pyridoxal phosphate binding`molecular_function
assembly_04950	TraK lipoprotein`	TraK`TraK protein`	MULTISPECIES: type-F conjugative transfer system secretin TraK`	TIGR02756	TraK_Ftype: type-F conjugative transfer system secretin TraK	-	-	assembly_04950`K12066	-	GO:0000746`conjugation`biological_process;GO:0009279`cell outer membrane`cellular_component
assembly_03055	Sodium/proline symporter`	SSF`Sodium:solute symporter family`	MULTISPECIES: sodium/proline symporter PutP`	TIGR03648	Na_symport_lg: probable sodium:solute symporter, VC_2705 subfamily;TIGR02121	Na_Pro_sym: sodium/proline symporter;TIGR00813	sss: transporter, solute:sodium symporter (SSS) family;TIGR02711	symport_actP: cation/acetate symporter ActP;TIGR02119	panF: sodium/pantothenate symporter	-	Na+/proline symporter	assembly_03055`K11928	-	GO:0005886`plasma membrane`cellular_component;GO:0031402`sodium ion binding`molecular_function;GO:0005298`proline:sodium symporter activity`molecular_function;GO:0015824`proline transport`biological_process;GO:0015912`short-chain fatty acid transport`biological_process;GO:0005887`integral component of plasma membrane`cellular_component
assembly_01961	C4-dicarboxylate transport protein`	SDF`Sodium:dicarboxylate symporter family`	dicarboxylate/amino acid:cation symporter`	-	-	Na+/H+-dicarboxylate symporter	-	-	GO:0016021`integral component of membrane`cellular_component;GO:0015138`fumarate transmembrane transporter activity`molecular_function;GO:0015141`succinate transmembrane transporter activity`molecular_function;GO:0005886`plasma membrane`cellular_component;GO:0015366`malate:proton symporter activity`molecular_function;GO:0070778`L-aspartate transport`biological_process;GO:0022857`transmembrane tra…
assembly_01150	5-deoxy-glucuronate isomerase`	KduI`KduI/IolB family`	MULTISPECIES: 5-deoxy-glucuronate isomerase`	TIGR04378	myo_inos_iolB: 5-deoxy-glucuronate isomerase	-	5-deoxy-D-glucuronate isomerase	assembly_01150`K03337	Carbohydrate metabolism`Inositol phosphate metabolism	GO:0019310`inositol catabolic process`biological_process;GO:0008880`glucuronate isomerase activity`molecular_function
assembly_00109	-	SLT`Transglycosylase SLT domain`	lytic transglycosylase domain-containing protein`	-	-	-	-	-	-
assembly_03755	4-hydroxy-2-oxovalerate aldolase`	DmpG_comm`DmpG-like communication domain`;HMGL-like`HMGL-like`	MULTISPECIES: 4-hydroxy-2-oxovalerate aldolase`	TIGR00977	citramal_synth: citramalate synthase;TIGR03217	4OH_2_O_val_ald: 4-hydroxy-2-oxovalerate aldolase;TIGR00973	leuA_bact: 2-isopropylmalate synthase;TIGR02090	LEU1_arch: isopropylmalate/citramalate/homocitrate synthases;TIGR01108	oadA: oxaloacetate decarboxylase alpha subunit;TIGR02146	LysS_fung_arch: homocitrate synthase;TIGR02660	nifV_homocitr: homocitrate synthase	-	-	assembly_03755`K01666	Xenobiotics biodegradation and metabolism`Dioxin degradation;Global and overview maps`Degradation of aromatic compounds;Xenobiotics biodegradation and metabolism`Benzoate degradation;Xenobiotics biodegradation and metabolism`Xylene degradation;Amino acid metabolism`Phenylalanine metabolism	GO:0019380`3-phenylpropionate catabolic process`biological_process;GO:0008701`4-hydroxy-2-oxovalerate aldolase activity`molecular_function;GO:0030145`manganese ion binding`molecular_function
assembly_01734	GDP-mannose 4,6-dehydratase`	Polysacc_synt_2`Polysaccharide biosynthesis protein`;RmlD_sub_bind`RmlD substrate binding domain`;GDP_Man_Dehyd`GDP-mannose 4,6 dehydratase`;Epimerase`NAD dependent epimerase/dehydratase family`	MULTISPECIES: GDP-mannose 4,6-dehydratase`	TIGR01472	gmd: GDP-mannose 4,6-dehydratase;TIGR01179	galE: UDP-glucose 4-epimerase GalE;TIGR02622	CDP_4_6_dhtase: CDP-glucose 4,6-dehydratase;TIGR01181	dTDP_gluc_dehyt: dTDP-glucose 4,6-dehydratase;TIGR04180	EDH_00030: NAD dependent epimerase/dehydratase, LLPSF_EDH_00030 family	-	GDP-D-mannose dehydratase	assembly_01734`K01711	Carbohydrate metabolism`Fructose and mannose metabolism;Carbohydrate metabolism`Amino sugar and nucleotide sugar metabolism	GO:0042351`'de novo' GDP-L-fucose biosynthetic process`biological_process;GO:0019673`GDP-mannose metabolic process`biological_process;GO:0008446`GDP-mannose 4,6-dehydratase activity`molecular_function;GO:0070401`NADP+ binding`molecular_function
assembly_00769	-	Thymidylat_synt`Thymidylate synthase`	thymidylate synthase`	TIGR03283	thy_syn_methano: thymidylate synthase, methanogen type;TIGR03284	thym_sym: thymidylate synthase	-	-	assembly_00769`K00560	Metabolism of cofactors and vitamins`One carbon pool by folate;Nucleotide metabolism`Pyrimidine metabolism	-
assembly_01475	Uncharacterized Nudix hydrolase YfcD`	NUDIX`NUDIX domain`	MULTISPECIES: NUDIX hydrolase YfcD`	TIGR02150	IPP_isom_1: isopentenyl-diphosphate delta-isomerase	-	-	-	-	GO:0046872`metal ion binding`molecular_function;GO:0016817`hydrolase activity, acting on acid anhydrides`molecular_function
assembly_01870	-	Phage_int_SAM_4`Phage integrase, N-terminal SAM-like domain`;Phage_integrase`Phage integrase family`	tyrosine-type recombinase/integrase`	-	-	-	-	-	-
assembly_04704	Protein YihD`	DUF1040`Protein of unknown function (DUF1040)`	MULTISPECIES: DUF1040 family protein`	-	-	Uncharacterized protein YihD, DUF1040 family	assembly_04704`K09896	-	-
assembly_04335	Uncharacterized protein y4hO`	TnpB_IS66`IS66 Orf2 like protein`	MULTISPECIES: IS66 family insertion sequence element accessory protein TnpB`	-	-	-	assembly_04335`K07484	-	-
assembly_01015	Outer membrane porin C`	Porin_4`Gram-negative porin`;Porin_1`Gram-negative porin`	MULTISPECIES: porin`	-	-	-	-	-	GO:0009279`cell outer membrane`cellular_component;GO:0015288`porin activity`molecular_function;GO:0046930`pore complex`cellular_component;GO:0006811`ion transport`biological_process
assembly_03443	Threonine-phosphate decarboxylase`	Aminotran_1_2`Aminotransferase class I and II`;HTH_8`Bacterial regulatory protein, Fis family`	threonine-phosphate decarboxylase`	TIGR03542	DAPAT_plant: LL-diaminopimelate aminotransferase;TIGR01265	tyr_nico_aTase: tyrosine/nicotianamine family aminotransferase;TIGR04544	3metArgNH2trans: beta-methylarginine biosynthesis bifunctional aminotransferase;TIGR04462	endura_MppP: enduracididine biosynthesis enzyme MppP;TIGR01141	hisC: histidinol-phosphate transaminase;TIGR01264	tyr_amTase_E: tyrosine aminotransferase;TIGR03947	viomycin_VioD: capreomycidine synthase;TIGR03540	DapC_direct: LL-diaminopimelate aminotransferase;TIGR04350	C_S_lyase_PatB: putative C-S lyase;TIGR03538	DapC_gpp: succinyldiaminopimelate transaminase;TIGR03537	DapC: succinyldiaminopimelate transaminase;TIGR01140	L_thr_O3P_dcar: threonine-phosphate decarboxylase	-	Histidinol-phosphate/aromatic aminotransferase or cobyric acid decarboxylase	assembly_03443`K04720	Metabolism of cofactors and vitamins`Porphyrin and chlorophyll metabolism	GO:0048472`threonine-phosphate decarboxylase activity`molecular_function;GO:0030170`pyridoxal phosphate binding`molecular_function;GO:0009236`cobalamin biosynthetic process`biological_process
assembly_00869	Uncharacterized protein YjdI`	Fer4_19`Divergent 4Fe-4S mono-cluster`	MULTISPECIES: hypothetical protein`	-	-	Uncharacterized Fe-S cluster protein YjdI	-	-	-
assembly_04779	Guanosine-5'-triphosphate,3'-diphosphate pyrophosphatase`	Ppx-GppA`Ppx/GppA phosphatase family`	MULTISPECIES: guanosine-5'-triphosphate,3'-diphosphate diphosphatase`	TIGR03706	exo_poly_only: exopolyphosphatase	-	Exopolyphosphatase/pppGpp-phosphohydrolase	assembly_04779`K01524	Nucleotide metabolism`Purine metabolism	GO:0008894`guanosine-5'-triphosphate,3'-diphosphate diphosphatase activity`molecular_function;GO:0015970`guanosine tetraphosphate biosynthetic process`biological_process;GO:0015974`guanosine pentaphosphate catabolic process`biological_process
assembly_01543	Putative sulfate transporter YbaR`	MFS_MOT1`Molybdate transporter of MFS superfamily`;Sulfate_transp`Sulfate permease family`	SulP family inorganic anion transporter`	TIGR00815	sulP: sulfate permease	-	Sulfate permease or related transporter, MFS superfamily	assembly_01543`K03321	-	GO:0008271`secondary active sulfate transmembrane transporter activity`molecular_function;GO:0005886`plasma membrane`cellular_component;GO:0016021`integral component of membrane`cellular_component
assembly_04680	Alpha-D-glucose 1-phosphate phosphatase YihX`	Acid_PPase`Acid Phosphatase`;Hydrolase_like`HAD-hyrolase-like`;PNK3P`Polynucleotide kinase 3 phosphatase`;HAD`haloacid dehalogenase-like hydrolase`;Hydrolase`haloacid dehalogenase-like hydrolase`;HAD_2`Haloacid dehalogenase-like hydrolase`	glucose-1-phosphatase`	TIGR02253	CTE7: HAD hydrolase, TIGR02253 family;TIGR02247	HAD-1A3-hyp: epoxide hydrolase N-terminal domain-like phosphatase;TIGR01428	HAD_type_II: haloacid dehalogenase, type II;TIGR01662	HAD-SF-IIIA: HAD hydrolase, family IIIA;TIGR02252	DREG-2: HAD hydrolase, REG-2-like, family IA;TIGR01668	YqeG_hyp_ppase: HAD phosphatase, family IIIA;TIGR01509	HAD-SF-IA-v3: HAD hydrolase, family IA, variant 3;TIGR01261	hisB_Nterm: histidinol-phosphatase;TIGR01993	Pyr-5-nucltdase: pyrimidine 5'-nucleotidase;TIGR02254	YjjG/YfnB: noncanonical pyrimidine nucleotidase, YjjG family	-	FMN phosphatase YigB, HAD superfamily	assembly_04680`K07025	-	GO:0030145`manganese ion binding`molecular_function;GO:0008877`glucose-1-phosphatase activity`molecular_function;GO:0000287`magnesium ion binding`molecular_function
assembly_01143	Inositol 2-dehydrogenase`	GFO_IDH_MocA`Oxidoreductase family, NAD-binding Rossmann fold`;Sacchrp_dh_NADP`Saccharopine dehydrogenase NADP binding domain`;GFO_IDH_MocA_C`Oxidoreductase family, C-terminal alpha/beta domain`;Shikimate_DH`Shikimate / quinate 5-dehydrogenase`;F420_oxidored`NADP oxidoreductase coenzyme F420-dependent`	MULTISPECIES: inositol 2-dehydrogenase`	TIGR04380	myo_inos_iolG: inositol 2-dehydrogenase	-	-	assembly_01143`K00010	Carbohydrate metabolism`Inositol phosphate metabolism;Biosynthesis of other secondary metabolites`Streptomycin biosynthesis	GO:0050112`inositol 2-dehydrogenase activity`molecular_function
assembly_02623	Multidrug resistance protein MdtK`	MatE`MatE`;Polysacc_synt_C`Polysaccharide biosynthesis C-terminal domain`	MULTISPECIES: multidrug efflux MATE transporter MdtK`	TIGR00797	matE: MATE efflux family protein	-	-	assembly_02623`K03327	-	GO:0006855`drug transmembrane transport`biological_process;GO:0042910`xenobiotic transporter activity`molecular_function;GO:0006814`sodium ion transport`biological_process;GO:0016021`integral component of membrane`cellular_component;GO:0015297`antiporter activity`molecular_function;GO:0005886`plasma membrane`cellular_component
assembly_02620	Inner membrane transport protein YdhC`	Sugar_tr`Sugar (and other) transporter`;MFS_1`Major Facilitator Superfamily`;MFS_3`Transmembrane secretion effector`	MULTISPECIES: Bcr/CflA family multidrug efflux MFS transporter`	TIGR00880	2_A_01_02: multidrug resistance protein;TIGR00710	efflux_Bcr_CflA: drug resistance transporter, Bcr/CflA subfamily;TIGR00893	2A0114: D-galactonate transporter;TIGR00881	2A0104: phosphoglycerate transporter family protein;TIGR00711	efflux_EmrB: drug resistance MFS transporter, drug:H+ antiporter-2 (14 Spanner) (DHA2) family;TIGR00898	2A0119: cation transport protein;TIGR00895	2A0115: MFS transporter, aromatic acid:H+ symporter (AAHS) family;TIGR00890	2A0111: oxalate/formate antiporter family transporter	-	-	-	-	GO:0006855`drug transmembrane transport`biological_process;GO:0042910`xenobiotic transporter activity`molecular_function;GO:0005886`plasma membrane`cellular_component;GO:0016021`integral component of membrane`cellular_component
assembly_03286	Probable multidrug ABC transporter permease YbhR`	ABC2_membrane_2`ABC-2 family transporter protein`;ABC2_membrane_3`ABC-2 family transporter protein`;ABC2_membrane_4`ABC-2 family transporter protein`;ABC2_membrane`ABC-2 type transporter`	MULTISPECIES: ABC transporter permease`	TIGR03518	ABC_perm_GldF: gliding motility-associated ABC transporter permease protein GldF;TIGR01291	nodJ: ABC-2 type transporter, NodJ family;TIGR00025	Mtu_efflux: ABC transporter efflux protein, DrrB family;TIGR03861	phenyl_ABC_PedC: alcohol ABC transporter, permease protein;TIGR01247	drrB: daunorubicin resistance ABC transporter membrane protein	-	ABC-type multidrug transport system, permease component	assembly_03286`K01992	-	GO:0043190`ATP-binding cassette (ABC) transporter complex`cellular_component;GO:0055085`transmembrane transport`biological_process
assembly_04829	Transposon Tn7 transposition protein TnsA`	Tn7_Tnp_TnsA_C`TnsA endonuclease C terminal`;Tn7_Tnp_TnsA_N`TnsA endonuclease N terminal`	MULTISPECIES: heteromeric transposase endonuclease subunit TnsA`	-	-	-	-	-	GO:0000229`cytoplasmic chromosome`cellular_component;GO:0006313`transposition, DNA-mediated`biological_process;GO:0004803`transposase activity`molecular_function;GO:0004518`nuclease activity`molecular_function;GO:0003677`DNA binding`molecular_function
assembly_00670	-	Psu`Phage polarity suppression protein (Psu)`	MULTISPECIES: phage polarity suppression protein`	-	-	-	-	-	-
assembly_04372	Long-chain-fatty-acid--CoA ligase`	AMP-binding`AMP-binding enzyme`;AMP-binding_C`AMP-binding enzyme C-terminal domain`	MULTISPECIES: fatty acid--CoA ligase`	TIGR02188	Ac_CoA_lig_AcsA: acetate--CoA ligase;TIGR02316	propion_prpE: propionate--CoA ligase;TIGR01734	D-ala-DACP-lig: D-alanine--poly(phosphoribitol) ligase, subunit 1;TIGR02275	DHB_AMP_lig: (2,3-dihydroxybenzoyl)adenylate synthase;TIGR02372	4_coum_CoA_lig: 4-coumarate--CoA ligase;TIGR03208	cyc_hxne_CoA_lg: cyclohexanecarboxylate-CoA ligase;TIGR01923	menE: O-succinylbenzoate-CoA ligase;TIGR01733	AA-adenyl-dom: amino acid adenylation domain;TIGR03205	pimA: dicarboxylate--CoA ligase PimA;TIGR03098	ligase_PEP_1: acyl-CoA ligase (AMP-forming), exosortase A-associated;TIGR02262	benz_CoA_lig: benzoate-CoA ligase family;TIGR01217	ac_ac_CoA_syn: acetoacetate-CoA ligase	-	Acyl-CoA synthetase (AMP-forming)/AMP-acid ligase II	assembly_04372`K00666	-	GO:0004467`long-chain fatty acid-CoA ligase activity`molecular_function;GO:0003996`acyl-CoA ligase activity`molecular_function;GO:0005524`ATP binding`molecular_function;GO:0046872`metal ion binding`molecular_function
assembly_03868	Methionine aminopeptidase`	Peptidase_M24`Metallopeptidase family M24`	MULTISPECIES: type I methionyl aminopeptidase`	TIGR00500	met_pdase_I: methionine aminopeptidase, type I;TIGR00501	met_pdase_II: methionine aminopeptidase, type II;TIGR00495	crvDNA_42K: DNA-binding protein, 42 kDa;TIGR02993	ectoine_eutD: ectoine utilization protein EutD	-	Methionine aminopeptidase	assembly_03868`K01265	-	GO:0070084`protein initiator methionine removal`biological_process;GO:0046872`metal ion binding`molecular_function;GO:0070006`metalloaminopeptidase activity`molecular_function
assembly_04688	HTH-type transcriptional repressor CsqR`	MerR`MerR family regulatory protein`;Fe_dep_repress`Iron dependent repressor, N-terminal DNA binding domain`;GntR`Bacterial regulatory proteins, gntR family`;HTH_27`Winged helix DNA-binding domain`;MarR_2`MarR family`;HTH_20`Helix-turn-helix domain`;HTH_5`Bacterial regulatory protein, arsR family`;Mga`Mga helix-turn-helix domain`;DeoRC`DeoR C terminal sensor domain`;HTH_11`HTH domain`;HTH_17`Heli…	MULTISPECIES: DeoR/GlpR transcriptional regulator`	TIGR01884	cas_HTH: CRISPR locus-related DNA-binding protein	-	DNA-binding transcriptional regulator of sugar metabolism, DeoR/GlpR family	-	-	GO:0003677`DNA binding`molecular_function;GO:0003700`transcription factor activity, sequence-specific DNA binding`molecular_function;GO:0006351`transcription, DNA-templated`biological_process
assembly_00446	-	-	-	-	-	-	-	-	-
assembly_01079	Glycine betaine/proline betaine transport system ATP-binding protein ProV`	AAA_30`AAA domain`;CBS`CBS domain`;ABC_ATPase`Predicted ATPase of the ABC class`;AAA_22`AAA domain`;AAA_29`P-loop containing region of AAA domain`;AAA_16`AAA ATPase domain`;SMC_N`RecF/RecN/SMC N terminal domain`;ABC_tran`ABC transporter`;AAA_21`AAA domain, putative AbiEii toxin, Type IV TA system`	MULTISPECIES: glycine betaine/L-proline ABC transporter ATP-binding protein ProV`	TIGR02314	ABC_MetN: D-methionine ABC transporter, ATP-binding protein;TIGR03411	urea_trans_UrtD: urea ABC transporter, ATP-binding protein UrtD;TIGR02868	CydC: thiol reductant ABC exporter, CydC subunit;TIGR02204	MsbA_rel: ABC transporter, permease/ATP-binding protein;TIGR02142	modC_ABC: molybdate ABC transporter, ATP-binding protein;TIGR04521	ECF_ATPase_2: energy-coupling factor transporter ATPase;TIGR01187	potA: polyamine ABC transporter, ATP-binding protein;TIGR03522	GldA_ABC_ATP: gliding motility-associated ABC transporter ATP-binding subunit GldA;TIGR03608	L_ocin_972_ABC: putative bacteriocin export ABC transporter, lactococcin 972 group;TIGR02211	LolD_lipo_ex: lipoprotein releasing system, ATP-binding protein;TIGR01192	chvA: glucan exporter ATP-binding protein;TIGR04520	ECF_ATPase_1: energy-coupling factor transporter ATPase;TIGR02324	CP_lyasePhnL: phosphonate C-P lyase system protein PhnL;TIGR01184	ntrCD: nitrate ABC transporter, ATP-binding proteins C and D;TIGR00630	uvra: excinuclease ABC subunit A;TIGR00972	3a0107s01c2: phosphate ABC transporter, ATP-binding protein;TIGR03796	NHLM_micro_ABC1: NHLM bacteriocin system ABC transporter, peptidase/ATP-binding protein;TIGR03269	met_CoM_red_A2: methyl coenzyme M reductase system, component A2;TIGR03873	F420-0_ABC_ATP: proposed F420-0 ABC transporter, ATP-binding protein;TIGR03864	PQQ_ABC_ATP: ABC transporter, ATP-binding subunit, PQQ-dependent alcohol dehydrogenase system;TIGR03415	ABC_choXWV_ATP: choline ABC transporter, ATP-binding protein;TIGR04406	LPS_export_lptB: LPS export ABC transporter ATP-binding protein;TIGR01186	proV: glycine betaine/L-proline transport ATP binding subunit;TIGR03258	PhnT: 2-aminoethylphosphonate ABC transport system, ATP-binding component PhnT;TIGR03375	type_I_sec_LssB: type I secretion system ATPase;TIGR02770	nickel_nikD: nickel import ATP-binding protein NikD;TIGR00954	3a01203: peroxysomal long chain fatty acyl transporter;TIGR03265	PhnT2: putative 2-aminoethylphosphonate ABC transporter, ATP-binding protein;TIGR03005	ectoine_ehuA: ectoine/hydroxyectoine ABC transporter, ATP-binding protein EhuA;TIGR02769	nickel_nikE: nickel import ATP-binding protein NikE;TIGR00957	MRP_assoc_pro: multi drug resistance-associated protein (MRP);TIGR03771	anch_rpt_ABC: anchored repeat-type ABC transporter, ATP-binding subunit;TIGR02323	CP_lyasePhnK: phosphonate C-P lyase system protein PhnK;TIGR02315	ABC_phnC: phosphonate ABC transporter, ATP-binding protein;TIGR01194	cyc_pep_trnsptr: cyclic peptide transporter;TIGR00968	3a0106s01: sulfate ABC transporter, ATP-binding protein;TIGR01288	nodI: nodulation ABC transporter NodI;TIGR01189	ccmA: heme ABC exporter, ATP-binding protein CcmA;TIGR02982	heterocyst_DevA: ABC exporter ATP-binding subunit, DevA family;TIGR03797	NHLM_micro_ABC2: NHLM bacteriocin system ABC transporter, ATP-binding protein;TIGR01188	drrA: daunorubicin resistance ABC transporter, ATP-binding protein;TIGR03410	urea_trans_UrtE: urea ABC transporter, ATP-binding protein UrtE;TIGR01277	thiQ: thiamine ABC transporter, ATP-binding protein;TIGR03740	galliderm_ABC: lantibiotic protection ABC transporter, ATP-binding subunit;TIGR00958	3a01208: antigen peptide transporter 2;TIGR02673
assembly_03213	-	-	-	-	-	-	-	-	-
assembly_02462	-	HipA_C`HipA-like C-terminal domain`;Couple_hipA`HipA N-terminal domain`;HipA_N`HipA-like N-terminal domain`	type II toxin-antitoxin system HipA family toxin`	-	-	-	assembly_02462`K07154	-	-
assembly_01104	-	TctC`Tripartite tricarboxylate transporter family receptor`	MULTISPECIES: tripartite tricarboxylate transporter substrate binding protein`	-	-	-	assembly_01104`K07795	Signal transduction`Two-component system	-
assembly_03937	Protein AmpE`	AmpE`Regulatory signalling modulator protein AmpE`;CobD_Cbib`CobD/Cbib protein`	beta-lactamase regulator AmpE`	-	-	Membrane protein required for beta-lactamase induction	assembly_03937`K03807	-	GO:0005887`integral component of plasma membrane`cellular_component;GO:0005886`plasma membrane`cellular_component
assembly_01597	Lysine-specific permease`	AA_permease`Amino acid permease`;AA_permease_2`Amino acid permease`	MULTISPECIES: lysine-specific permease`	TIGR00905	2A0302: transporter, basic amino acid/polyamine antiporter (APA) family;TIGR03810	arg_ornith_anti: arginine-ornithine antiporter;TIGR00908	2A0305: ethanolamine permease;TIGR00911	2A0308: L-type amino acid transporter;TIGR01773	GABAperm: GABA permease;TIGR00906	2A0303: cationic amino acid transport permease;TIGR00913	2A0310: amino acid permease (yeast);TIGR00909	2A0306: amino acid transporter	-	Amino acid permease	assembly_01597`K11733	-	GO:0005887`integral component of plasma membrane`cellular_component;GO:0042802`identical protein binding`molecular_function;GO:0046982`protein heterodimerization activity`molecular_function;GO:0051260`protein homooligomerization`biological_process;GO:0005886`plasma membrane`cellular_component;GO:0015171`amino acid transmembrane transporter activity`molecular_function
assembly_01175	Putative lipoprotein YfiB`	LPAM_1`Prokaryotic membrane lipoprotein lipid attachment site`;OmpA`OmpA family`	MULTISPECIES: OmpA family protein`	TIGR03789	pdsO: proteobacterial sortase system peptidoglycan-associated protein;TIGR03350	type_VI_ompA: type VI secretion system peptidoglycan-associated domain;TIGR02802	Pal_lipo: peptidoglycan-associated lipoprotein	-	Outer membrane protein OmpA and related peptidoglycan-associated (lipo)proteins	-	-	GO:0009279`cell outer membrane`cellular_component;GO:0016021`integral component of membrane`cellular_component;GO:0005886`plasma membrane`cellular_component
assembly_04692	DNA-binding transcriptional regulator NtrC`	Sigma54_activ_2`Sigma-54 interaction domain`;Sigma54_activat`Sigma-54 interaction domain`;AAA_2`AAA domain (Cdc48 subfamily)`;AAA`ATPase family associated with various cellular activities (AAA)`;AAA_5`AAA domain (dynein-related subfamily)`;HTH_8`Bacterial regulatory protein, Fis family`;Mg_chelatase`Magnesium chelatase, subunit ChlI`;Response_reg`Response regulator receiver domain`	MULTISPECIES: nitrogen regulation protein NR(I)`	TIGR01818	ntrC: nitrogen regulation protein NR(I);TIGR03787	marine_sort_RR: proteobacterial dedicated sortase system response regulator;TIGR01817	nifA: Nif-specific regulatory protein;TIGR02956	TMAO_torS: TMAO reductase sytem sensor TorS;TIGR02915	PEP_resp_reg: PEP-CTERM-box response regulator transcription factor;TIGR02974	phageshock_pspF: psp operon transcriptional activator;TIGR01387	cztR_silR_copR: heavy metal response regulator;TIGR02329	propionate_PrpR: propionate catabolism operon regulatory protein PrpR;TIGR02875	spore_0_A: sporulation transcription factor Spo0A;TIGR02154	PhoB: phosphate regulon transcriptional regulatory protein PhoB	-	DNA-binding transcriptional response regulator, NtrC family, contains REC, AAA-type ATPase, and a Fis-type DNA-binding domains	assembly_04692`K07712	Signal transduction`Two-component system	GO:0000156`phosphorelay response regulator activity`molecular_function;GO:0009399`nitrogen fixation`biological_process;GO:0006808`regulation of nitrogen utilization`biological_process;GO:0043565`sequence-specific DNA binding`molecular_function;GO:0005524`ATP binding`molecular_function;GO:0008134`transcription factor binding`molecular_function;GO:0005737`cytoplasm`cellular_component;GO:0006355`reg…
assembly_03358	Glutaminase`	Glutaminase`Glutaminase`	MULTISPECIES: glutaminase A`	TIGR03814	Gln_ase: glutaminase A	-	Glutaminase	assembly_03358`K01425	Cancers: Overview`Central carbon metabolism in cancer;Nervous system`GABAergic synapse;Metabolism of other amino acids`D-Glutamine and D-glutamate metabolism;Amino acid metabolism`Alanine, aspartate and glutamate metabolism;Nervous system`Glutamatergic synapse;Amino acid metabolism`Arginine biosynthesis;Cancers: Overview`MicroRNAs in cancer;Excretory system`Proximal tubule bicarbonate reclamation	GO:0006541`glutamine metabolic process`biological_process;GO:0004359`glutaminase activity`molecular_function
assembly_02144	Probable ABC transporter permease protein HI_1471`	ABC-3`ABC 3 transport family`;FecCD`FecCD transport family`	iron ABC transporter permease`	TIGR03869	F420-0_ABCperm: proposed F420-0 ABC transporter, permease protein	-	ABC-type Fe3+-siderophore transport system, permease component	assembly_02144`K02015	Membrane transport`ABC transporters	GO:0022857`transmembrane transporter activity`molecular_function;GO:0005887`integral component of plasma membrane`cellular_component;GO:0033214`iron assimilation by chelation and transport`biological_process
assembly_04176	Aspartate carbamoyltransferase regulatory chain`	PyrI`Aspartate carbamoyltransferase regulatory chain, allosteric domain`;PyrI_C`Aspartate carbamoyltransferase regulatory chain, metal binding domain`	MULTISPECIES: aspartate carbamoyltransferase regulatory subunit`	TIGR00240	ATCase_reg: aspartate carbamoyltransferase, regulatory subunit	-	Aspartate carbamoyltransferase, regulatory subunit	assembly_04176`K00610	Nucleotide metabolism`Pyrimidine metabolism;Amino acid metabolism`Alanine, aspartate and glutamate metabolism	GO:0006221`pyrimidine nucleotide biosynthetic process`biological_process;GO:0006207`'de novo' pyrimidine nucleobase biosynthetic process`biological_process;GO:0009347`aspartate carbamoyltransferase complex`cellular_component;GO:0046872`metal ion binding`molecular_function
assembly_01912	Tail tube terminator protein`	Phage_tail_U`Phage minor tail protein U`	tail protein`	-	-	-	-	-	GO:0098015`virus tail`cellular_component;GO:0030430`host cell cytoplasm`cellular_component;GO:0098003`viral tail assembly`biological_process
assembly_01457	Protein DedA`	SNARE_assoc`SNARE associated Golgi protein`	DedA family protein`	-	-	Uncharacterized membrane protein DedA, SNARE-associated domain	assembly_01457`K03975	-	GO:0016021`integral component of membrane`cellular_component;GO:0005886`plasma membrane`cellular_component
assembly_04264	Adenylosuccinate synthetase`	Adenylsucc_synt`Adenylosuccinate synthetase`	MULTISPECIES: adenylosuccinate synthase`	TIGR00184	purA: adenylosuccinate synthase	-	Adenylosuccinate synthase	assembly_04264`K01939	Amino acid metabolism`Alanine, aspartate and glutamate metabolism;Nucleotide metabolism`Purine metabolism	GO:0004019`adenylosuccinate synthase activity`molecular_function;GO:0005737`cytoplasm`cellular_component;GO:0005525`GTP binding`molecular_function;GO:0000287`magnesium ion binding`molecular_function;GO:0044208`'de novo' AMP biosynthetic process`biological_process
assembly_01996	Phosphogluconate dehydratase`	ILVD_EDD`Dehydratase family`	MULTISPECIES: phosphogluconate dehydratase`	TIGR01196	edd: phosphogluconate dehydratase;TIGR03432	yjhG_yagF: putative dehydratase, YjhG/YagF family;TIGR00110	ilvD: dihydroxy-acid dehydratase	-	Dihydroxyacid dehydratase/phosphogluconate dehydratase	assembly_01996`K01690	Global and overview maps`Carbon metabolism;Carbohydrate metabolism`Pentose phosphate pathway	GO:0004456`phosphogluconate dehydratase activity`molecular_function;GO:0046872`metal ion binding`molecular_function;GO:0019521`D-gluconate metabolic process`biological_process;GO:0051539`4 iron, 4 sulfur cluster binding`molecular_function;GO:0009255`Entner-Doudoroff pathway through 6-phosphogluconate`biological_process
assembly_00791	Uncharacterized protein YqgA`	DUF554`Protein of unknown function (DUF554)`	MULTISPECIES: DUF554 domain-containing protein`	-	-	Uncharacterized membrane protein YqgA, affects biofilm formation	assembly_00791`K07150	-	GO:0016021`integral component of membrane`cellular_component;GO:0005886`plasma membrane`cellular_component
assembly_01252	Putative nickel/cobalt efflux system HI_1248`	NicO`High-affinity nickel-transport protein`	nickel/cobalt transporter`	-	-	ABC-type nickel/cobalt efflux system, permease component RcnA	-	-	GO:0005886`plasma membrane`cellular_component;GO:0006824`cobalt ion transport`biological_process;GO:0046583`cation efflux transmembrane transporter activity`molecular_function;GO:0015099`nickel cation transmembrane transporter activity`molecular_function;GO:0035784`nickel cation homeostasis`biological_process;GO:0010045`response to nickel cation`biological_process;GO:0016021`integral component of…
assembly_02506	Multiple antibiotic resistance protein MarR`	MarR_2`MarR family`;HTH_27`Winged helix DNA-binding domain`;MarR`MarR family`	MULTISPECIES: multiple antibiotic resistance transcriptional regulator MarR`	TIGR02337	HpaR: homoprotocatechuate degradation operon regulator, HpaR;TIGR04472	reg_rSAM_mob: mobile rSAM pair MarR family regulator	-	DNA-binding transcriptional regulator, MarR family	assembly_02506`K03712	-	GO:0009408`response to heat`biological_process;GO:0071236`cellular response to antibiotic`biological_process;GO:0003677`DNA binding`molecular_function;GO:0045892`negative regulation of transcription, DNA-templated`biological_process;GO:0003700`transcription factor activity, sequence-specific DNA binding`molecular_function
assembly_03196	Anaerobic dimethyl sulfoxide reductase chain C`	Anti-adapt_IraP`Sigma-S stabilisation anti-adaptor protein`;DmsC`DMSO reductase anchor subunit (DmsC)`	dimethyl sulfoxide reductase anchor subunit`	-	-	DMSO reductase anchor subunit	assembly_03196`K07308	Energy metabolism`Sulfur metabolism	GO:0005886`plasma membrane`cellular_component;GO:0019645`anaerobic electron transport chain`biological_process;GO:0009390`dimethyl sulfoxide reductase complex`cellular_component;GO:0009061`anaerobic respiration`biological_process;GO:0005887`integral component of plasma membrane`cellular_component;GO:0009389`dimethyl sulfoxide reductase activity`molecular_function
assembly_02293	Psp operon transcriptional activator`	Sigma54_activ_2`Sigma-54 interaction domain`;HTH_8`Bacterial regulatory protein, Fis family`;AAA_5`AAA domain (dynein-related subfamily)`;Mg_chelatase`Magnesium chelatase, subunit ChlI`;AAA_2`AAA domain (Cdc48 subfamily)`;Sigma54_activat`Sigma-54 interaction domain`;AAA`ATPase family associated with various cellular activities (AAA)`	MULTISPECIES: phage shock protein operon transcriptional activator`	TIGR02329	propionate_PrpR: propionate catabolism operon regulatory protein PrpR;TIGR02915	PEP_resp_reg: PEP-CTERM-box response regulator transcription factor;TIGR02442	Cob-chelat-sub: cobaltochelatase subunit;TIGR01818	ntrC: nitrogen regulation protein NR(I);TIGR02974	phageshock_pspF: psp operon transcriptional activator;TIGR01817	nifA: Nif-specific regulatory protein	-	Transcriptional regulators containing an AAA-type ATPase domain and a DNA-binding domain	assembly_02293`K03974	-	GO:0008134`transcription factor binding`molecular_function;GO:0005737`cytoplasm`cellular_component;GO:0043565`sequence-specific DNA binding`molecular_function;GO:0045892`negative regulation of transcription, DNA-templated`biological_process;GO:0005524`ATP binding`molecular_function;GO:0045893`positive regulation of transcription, DNA-templated`biological_process;GO:0003677`DNA binding`molecular_f…
assembly_03974	3-isopropylmalate dehydratase large subunit`	Aconitase`Aconitase family (aconitate hydratase)`	3-isopropylmalate dehydratase large subunit`	TIGR01341	aconitase_1: aconitate hydratase 1;TIGR00170	leuC: 3-isopropylmalate dehydratase, large subunit;TIGR01343	hacA_fam: homoaconitate hydratase family protein;TIGR00139	h_aconitase: homoaconitase;TIGR02086	IPMI_arch: 3-isopropylmalate dehydratase, large subunit;TIGR02083	LEU2: 3-isopropylmalate dehydratase, large subunit;TIGR01342	acon_putative: putative aconitate hydratase;TIGR00117	acnB: aconitate hydratase 2;TIGR01340	aconitase_mito: aconitate hydratase, mitochondrial;TIGR02333	2met_isocit_dHY: 2-methylisocitrate dehydratase, Fe/S-dependent	-	-	assembly_03974`K01703	Amino acid metabolism`Valine, leucine and isoleucine biosynthesis;Carbohydrate metabolism`C5-Branched dibasic acid metabolism;Global and overview maps`Biosynthesis of amino acids;Global and overview maps`2-Oxocarboxylic acid metabolism	GO:0046872`metal ion binding`molecular_function;GO:0003861`3-isopropylmalate dehydratase activity`molecular_function;GO:0009098`leucine biosynthetic process`biological_process;GO:0051539`4 iron, 4 sulfur cluster binding`molecular_function
assembly_01231	Flavohemoprotein`	FAD_binding_6`Oxidoreductase FAD-binding domain`;Globin`Globin`;DUF2317`Uncharacterized protein conserved in bacteria (DUF2317)`;Protoglobin`Protoglobin`;NAD_binding_1`Oxidoreductase NAD-binding domain`	NO-inducible flavohemoprotein`	TIGR01941	nqrF: NADH:ubiquinone oxidoreductase, Na(+)-translocating, F subunit;TIGR02160	PA_CoA_Oxy5: phenylacetate-CoA oxygenase/reductase, PaaK subunit	-	Hemoglobin-like flavoprotein;Ferredoxin-NADP reductase	assembly_01231`K05916	Infectious diseases: Bacterial`Salmonella infection	GO:0020037`heme binding`molecular_function;GO:0008941`nitric oxide dioxygenase activity`molecular_function;GO:0051409`response to nitrosative stress`biological_process;GO:0019825`oxygen binding`molecular_function;GO:0005344`oxygen transporter activity`molecular_function;GO:0009636`response to toxic substance`biological_process;GO:0046872`metal ion binding`molecular_function;GO:0071949`FAD binding…
assembly_02666	-	-	MULTISPECIES: hypothetical protein`	-	-	-	-	-	-
assembly_02302	Thiol peroxidase`	Redoxin`Redoxin`;AhpC-TSA`AhpC/TSA family`	MULTISPECIES: thiol peroxidase`	-	-	Peroxiredoxin	assembly_02302`K11065	-	GO:0045454`cell redox homeostasis`biological_process;GO:0005623`cell`cellular_component;GO:0008379`thioredoxin peroxidase activity`molecular_function
assembly_01083	Glutaredoxin-like protein NrdH`	Glutaredoxin`Glutaredoxin`;DUF836`Glutaredoxin-like domain (DUF836)`	MULTISPECIES: glutaredoxin-like protein NrdH`	TIGR02196	GlrX_YruB: glutaredoxin-like protein, YruB-family;TIGR02181	GRX_bact: glutaredoxin 3;TIGR02194	GlrX_NrdH: glutaredoxin-like protein NrdH;TIGR02200	GlrX_actino: glutaredoxin-like protein	-	Glutaredoxin	assembly_01083`K06191	-	GO:0015035`protein disulfide oxidoreductase activity`molecular_function;GO:0009055`electron carrier activity`molecular_function;GO:0045454`cell redox homeostasis`biological_process;GO:0005623`cell`cellular_component
assembly_03139	Integration host factor subunit beta`	DUF4496`Domain of unknown function (DUF4496)`;Bac_DNA_binding`Bacterial DNA-binding protein`	MULTISPECIES: integration host factor subunit beta`	TIGR00988	hip: integration host factor, beta subunit;TIGR00987	himA: integration host factor, alpha subunit	-	Bacterial nucleoid DNA-binding protein	assembly_03139`K05788	-	GO:0003677`DNA binding`molecular_function;GO:0006310`DNA recombination`biological_process;GO:0006417`regulation of translation`biological_process;GO:0005694`chromosome`cellular_component;GO:0006355`regulation of transcription, DNA-templated`biological_process
assembly_01437	Fatty acid oxidation complex subunit alpha`	3HCDH`3-hydroxyacyl-CoA dehydrogenase, C-terminal domain`;3HCDH_N`3-hydroxyacyl-CoA dehydrogenase, NAD binding domain`;ECH_1`Enoyl-CoA hydratase/isomerase`;ECH_2`Enoyl-CoA hydratase/isomerase`	fatty acid oxidation complex subunit alpha FadJ`	TIGR01929	menB: naphthoate synthase;TIGR02279	PaaC-3OHAcCoADH: 3-hydroxyacyl-CoA dehydrogenase PaaC;TIGR02441	fa_ox_alpha_mit: fatty acid oxidation complex, alpha subunit, mitochondrial;TIGR02440	FadJ: fatty oxidation complex, alpha subunit FadJ;TIGR02437	FadB: fatty oxidation complex, alpha subunit FadB;TIGR03200	dearomat_oah: 6-oxocyclohex-1-ene-1-carbonyl-CoA hydrolase;TIGR03189	dienoyl_CoA_hyt: cyclohexa-1,5-dienecarbonyl-CoA hydratase;TIGR02280	PaaB1: phenylacetate degradation probable enoyl-CoA hydratase PaaB;TIGR03210	badI: 2-ketocyclohexanecarboxyl-CoA hydrolase;TIGR03222	benzo_boxC: benzoyl-CoA-dihydrodiol lyase	-	Enoyl-CoA hydratase/carnithine racemase;3-hydroxyacyl-CoA dehydrogenase	assembly_01437`K01782	Global and overview maps`Fatty acid metabolism;Amino acid metabolism`Valine, leucine and isoleucine degradation;Lipid metabolism`Biosynthesis of unsaturated fatty acids;Carbohydrate metabolism`Butanoate metabolism;Metabolism of terpenoids and polyketides`Geraniol degradation;Xenobiotics biodegradation and metabolism`Caprolactam degradation;Amino acid metabolism`Lysine degradation;Metabolism of ot…	GO:0006635`fatty acid beta-oxidation`biological_process;GO:0004300`enoyl-CoA hydratase activity`molecular_function;GO:0005737`cytoplasm`cellular_component;GO:0051287`NAD binding`molecular_function;GO:0003857`3-hydroxyacyl-CoA dehydrogenase activity`molecular_function;GO:0008692`3-hydroxybutyryl-CoA epimerase activity`molecular_function
assembly_01141	Putative 3-oxopropanoate dehydrogenase`	Aldedh`Aldehyde dehydrogenase family`	CoA-acylating methylmalonate-semialdehyde dehydrogenase`	TIGR02278	PaaN-DH: phenylacetic acid degradation protein paaN;TIGR01722	MMSDH: methylmalonate-semialdehyde dehydrogenase (acylating);TIGR02288	PaaN_2: phenylacetic acid degradation protein paaN;TIGR01237	D1pyr5carbox2: putative delta-1-pyrroline-5-carboxylate dehydrogenase;TIGR03250	PhnAcAld_DH: putative phosphonoacetaldehyde dehydrogenase;TIGR03240	arg_catab_astD: succinylglutamate-semialdehyde dehydrogenase;TIGR01780	SSADH: succinate-semialdehyde dehydrogenase;TIGR02299	HpaE: 5-carboxymethyl-2-hydroxymuconate semialdehyde dehydrogenase;TIGR01238	D1pyr5carbox3: delta-1-pyrroline-5-carboxylate dehydrogenase;TIGR01804	BADH: betaine-aldehyde dehydrogenase;TIGR03216	OH_muco_semi_DH: 2-hydroxymuconic semialdehyde dehydrogenase;TIGR04284	aldehy_Rv0768: aldehyde dehydrogenase, Rv0768 family;TIGR03374	ABALDH: 1-pyrroline dehydrogenase;TIGR00407	proA: glutamate-5-semialdehyde dehydrogenase;TIGR01236	D1pyr5carbox1: 1-pyrroline-5-carboxylate dehydrogenase	-	Acyl-CoA reductase or other NAD-dependent aldehyde dehydrogenase	assembly_01141`K00140	Amino acid metabolism`Valine, leucine and isoleucine degradation;Metabolism of other amino acids`beta-Alanine metabolism;Global and overview maps`Carbon metabolism;Carbohydrate metabolism`Inositol phosphate metabolism;Carbohydrate metabolism`Propanoate metabolism	GO:0018478`malonate-semialdehyde dehydrogenase (acetylating) activity`molecular_function;GO:0006573`valine metabolic process`biological_process;GO:0006574`valine catabolic process`biological_process;GO:0004491`methylmalonate-semialdehyde dehydrogenase (acylating) activity`molecular_function;GO:0019483`beta-alanine biosynthetic process`biological_process;GO:0006210`thymine catabolic process`biolog…
assembly_02246	Outer membrane protein W`	OMP_b-brl`Outer membrane protein beta-barrel domain`;OmpW`OmpW family`;OprF`OprF membrane domain`	outer membrane protein OmpW`	-	-	Outer membrane protein W	assembly_02246`K07275	-	GO:0016021`integral component of membrane`cellular_component;GO:0009279`cell outer membrane`cellular_component
assembly_01664	-	-	hypothetical protein`	-	-	-	-	-	-
assembly_00197	Putative electron transport protein YsaA`	Fer4_21`4Fe-4S dicluster domain`;Fer4`4Fe-4S binding domain`;Fer4_4`4Fe-4S binding domain`;Fer4_3`4Fe-4S binding domain`;Fer4_10`4Fe-4S dicluster domain`;Fer4_9`4Fe-4S dicluster domain`;Fer4_16`4Fe-4S double cluster binding domain`;Fer4_2`4Fe-4S binding domain`;Fer4_11`4Fe-4S dicluster domain`;Fer4_7`4Fe-4S dicluster domain`;Fer4_8`4Fe-4S dicluster domain`;Fer4_6`4Fe-4S binding domain`	MULTISPECIES: 4Fe-4S dicluster domain-containing protein`	TIGR03478	DMSO_red_II_bet: DMSO reductase family type II enzyme, iron-sulfur subunit;TIGR04041	activase_YjjW: glycine radical enzyme activase, YjjW family;TIGR02494	PFLE_PFLC: glycyl-radical enzyme activating protein;TIGR03149	cyt_nit_nrfC: cytochrome c nitrite reductase, Fe-S protein;TIGR00397	mauM_napG: MauM/NapG family ferredoxin-type protein;TIGR02951	DMSO_dmsB: dimethylsulfoxide reductase, chain B;TIGR04105	FeFe_hydrog_B1: [FeFe] hydrogenase, group B1/B3;TIGR01944	rnfB: electron transport complex, RnfABCDGE type, B subunit;TIGR02700	flavo_MJ0208: archaeoflavoprotein, MJ0208 family;TIGR01971	NuoI: NADH-quinone oxidoreductase, chain I;TIGR01660	narH: nitrate reductase, beta subunit;TIGR01582	FDH-beta: formate dehydrogenase, beta subunit	-	Fe-S-cluster-containing hydrogenase component 2	-	-	GO:0051539`4 iron, 4 sulfur cluster binding`molecular_function;GO:0055114`oxidation-reduction process`biological_process;GO:0046872`metal ion binding`molecular_function
assembly_00905	Thymidylate synthase`	Thymidylat_synt`Thymidylate synthase`	MULTISPECIES: thymidylate synthase`	TIGR03284	thym_sym: thymidylate synthase;TIGR03283	thy_syn_methano: thymidylate synthase, methanogen type	-	-	assembly_00905`K00560	Nucleotide metabolism`Pyrimidine metabolism;Metabolism of cofactors and vitamins`One carbon pool by folate	GO:0006235`dTTP biosynthetic process`biological_process;GO:0004799`thymidylate synthase activity`molecular_function;GO:0005737`cytoplasm`cellular_component;GO:0006231`dTMP biosynthetic process`biological_process
assembly_02267	Protein YmiA`	-	MULTISPECIES: YmiA family putative membrane protein`	-	-	-	-	-	GO:0005886`plasma membrane`cellular_component;GO:0016021`integral component of membrane`cellular_component
assembly_00850	UPF0267 protein CKO_04263`	DUF3850`Domain of Unknown Function with PDB structure (DUF3850)`;ASCH`ASCH domain`	MULTISPECIES: ASCH domain-containing protein`	-	-	Uncharacterized protein YqfB, UPF0267 family	assembly_00850`K09900	-	-
assembly_03887	RNA 2',3'-cyclic phosphodiesterase`	2_5_RNA_ligase2`2'-5' RNA ligase superfamily`;LigT_PEase`LigT like Phosphoesterase`	MULTISPECIES: RNA 2',3'-cyclic phosphodiesterase`	TIGR02258	2_5_ligase: 2'-5' RNA ligase	-	2'-5' RNA ligase	assembly_03887`K01975	-	GO:0008664`2'-5'-RNA ligase activity`molecular_function;GO:0004113`2',3'-cyclic-nucleotide 3'-phosphodiesterase activity`molecular_function
assembly_02503	Uncharacterized HTH-type transcriptional regulator YneJ`	LysR_substrate`LysR substrate binding domain`;HTH_1`Bacterial regulatory helix-turn-helix protein, lysR family`	MULTISPECIES: LysR family transcriptional regulator`	TIGR03418	chol_sulf_TF: putative choline sulfate-utilization transcription factor;TIGR02036	dsdC: D-serine deaminase transcriptional activator;TIGR02424	TF_pcaQ: pca operon transcription factor PcaQ;TIGR03339	phn_lysR: aminoethylphosphonate catabolism associated LysR family transcriptional regulator;TIGR03298	argP: transcriptional regulator, ArgP family	-	-	-	-	GO:0003677`DNA binding`molecular_function;GO:0003700`transcription factor activity, sequence-specific DNA binding`molecular_function;GO:0006351`transcription, DNA-templated`biological_process
assembly_00300	Glycerophosphodiester phosphodiesterase, cytoplasmic`	GDPD`Glycerophosphoryl diester phosphodiesterase family`;GDPD_2`Glycerophosphoryl diester phosphodiesterase family`	MULTISPECIES: glycerophosphodiester phosphodiesterase`	-	-	Glycerophosphoryl diester phosphodiesterase	assembly_00300`K01126	Lipid metabolism`Glycerophospholipid metabolism	GO:0006629`lipid metabolic process`biological_process;GO:0005737`cytoplasm`cellular_component;GO:0008889`glycerophosphodiester phosphodiesterase activity`molecular_function;GO:0047395`glycerophosphoinositol glycerophosphodiesterase activity`molecular_function;GO:0006071`glycerol metabolic process`biological_process;GO:0000287`magnesium ion binding`molecular_function;GO:0047389`glycerophosphocholi…
assembly_00734	Uncharacterized HTH-type transcriptional regulator YqhC`	HTH_18`Helix-turn-helix domain`;HTH_AraC`Bacterial regulatory helix-turn-helix proteins, AraC family`;AraC_N`AraC-type transcriptional regulator N-terminus`	MULTISPECIES: AraC family transcriptional regulator`	TIGR04094	adjacent_YSIRK: YSIRK-targeted surface antigen transcriptional regulator;TIGR02297	HpaA: 4-hydroxyphenylacetate catabolism regulatory protein HpaA	-	-	-	-	GO:0000986`bacterial-type RNA polymerase core promoter proximal region sequence-specific DNA binding`molecular_function;GO:0006351`transcription, DNA-templated`biological_process;GO:0045893`positive regulation of transcription, DNA-templated`biological_process;GO:0001216`bacterial-type RNA polymerase transcriptional activator activity, sequence-specific DNA binding`molecular_function
assembly_00302	Glutathione hydrolase proenzyme`	G_glu_transpept`Gamma-glutamyltranspeptidase`	gamma-glutamyltransferase`	TIGR00066	g_glut_trans: gamma-glutamyltransferase	-	Gamma-glutamyltranspeptidase	assembly_00302`K00681	Metabolism of other amino acids`Taurine and hypotaurine metabolism;Metabolism of other amino acids`Glutathione metabolism;Metabolism of other amino acids`Cyanoamino acid metabolism	GO:0036374`glutathione hydrolase activity`molecular_function;GO:0097264`self proteolysis`biological_process;GO:0006751`glutathione catabolic process`biological_process;GO:0034722`gamma-glutamyl-peptidase activity`molecular_function;GO:0042597`periplasmic space`cellular_component;GO:0043102`amino acid salvage`biological_process;GO:0006750`glutathione biosynthetic process`biological_process;GO:0030…
assembly_01612	3-hydroxybenzoate transporter MhbT`	MFS_4`Uncharacterised MFS-type transporter YbfB`;MFS_1`Major Facilitator Superfamily`;Sugar_tr`Sugar (and other) transporter`	MULTISPECIES: aromatic acid/H+ symport family MFS transporter`	TIGR01299	synapt_SV2: synaptic vesicle protein SV2;TIGR00900	2A0121: H+ Antiporter protein;TIGR00890	2A0111: oxalate/formate antiporter family transporter;TIGR00891	2A0112: MFS transporter, sialate:H+ symporter (SHS) family;TIGR00880	2_A_01_02: multidrug resistance protein;TIGR00887	2A0109: phosphate:H+ symporter;TIGR00881	2A0104: phosphoglycerate transporter family protein;TIGR00711	efflux_EmrB: drug resistance MFS transporter, drug:H+ antiporter-2 (14 Spanner) (DHA2) family;TIGR00894	2A0114euk: Na(+)-dependent inorganic phosphate cotransporter;TIGR00896	CynX: cyanate transporter;TIGR00895	2A0115: MFS transporter, aromatic acid:H+ symporter (AAHS) family;TIGR00883	2A0106: MFS transporter, metabolite:H+ symporter (MHS) family protein;TIGR00893	2A0114: D-galactonate transporter;TIGR00710	efflux_Bcr_CflA: drug resistance transporter, Bcr/CflA subfamily;TIGR02332	HpaX: 4-hydroxyphenylacetate permease;TIGR00879	SP: MFS transporter, sugar porter (SP) family;TIGR00898	2A0119: cation transport protein	-	-	assembly_01612`K08195	-	GO:0055085`transmembrane transport`biological_process;GO:0005886`plasma membrane`cellular_component;GO:0016021`integral component of membrane`cellular_component
assembly_00972	tRNA pseudouridine synthase D`	TruD`tRNA pseudouridine synthase D (TruD)`	MULTISPECIES: tRNA pseudouridine(13) synthase TruD`	TIGR00094	tRNA_TruD_broad: tRNA pseudouridine synthase, TruD family	-	tRNA(Glu) U13 pseudouridine synthase TruD	assembly_00972`K06176	-	GO:0003723`RNA binding`molecular_function;GO:0031119`tRNA pseudouridine synthesis`biological_process
assembly_02048	-	-	MULTISPECIES: hypothetical protein`	-	-	-	-	-	-
assembly_03474	Regulator of nucleoside diphosphate kinase`	GreA_GreB`Transcription elongation factor, GreA/GreB, C-term`;Rnk_N`Rnk N-terminus`	MULTISPECIES: nucleoside diphosphate kinase regulator`	TIGR01462	greA: transcription elongation factor GreA	-	Transcription elongation factor, GreA/GreB family	assembly_03474`K06140	-	GO:0032784`regulation of DNA-templated transcription, elongation`biological_process;GO:0003677`DNA binding`molecular_function;GO:0070063`RNA polymerase binding`molecular_function
assembly_00544	Isoaspartyl dipeptidase`	Amidohydro_3`Amidohydrolase family`;Amidohydro_1`Amidohydrolase family`	beta-aspartyl-peptidase`	TIGR01975	isoAsp_dipep: beta-aspartyl peptidase;TIGR01224	hutI: imidazolonepropionase;TIGR02318	phosphono_phnM: phosphonate metabolism protein PhnM;TIGR03178	allantoinase: allantoinase;TIGR00221	nagA: N-acetylglucosamine-6-phosphate deacetylase;TIGR00857	pyrC_multi: dihydroorotase, multifunctional complex type;TIGR02033	D-hydantoinase: dihydropyrimidinase;TIGR01178	ade: adenine deaminase;TIGR03583	EF_0837: putative amidohydrolase, EF_0837/AHA_3915 family	-	-	assembly_00544`K01305	-	GO:0005829`cytosol`cellular_component;GO:0005737`cytoplasm`cellular_component;GO:0008270`zinc ion binding`molecular_function;GO:0016810`hydrolase activity, acting on carbon-nitrogen (but not peptide) bonds`molecular_function;GO:0042802`identical protein binding`molecular_function;GO:0008798`beta-aspartyl-peptidase activity`molecular_function;GO:0008237`metallopeptidase activity`molecular_function
assembly_03294	Cyclic pyranopterin monophosphate synthase`	MoaC`MoaC family`	MULTISPECIES: cyclic pyranopterin monophosphate synthase MoaC`	TIGR00581	moaC: molybdenum cofactor biosynthesis protein C	-	Molybdenum cofactor biosynthesis enzyme	assembly_03294`K03637	Metabolism of cofactors and vitamins`Folate biosynthesis;Folding, sorting and degradation`Sulfur relay system	GO:0006777`Mo-molybdopterin cofactor biosynthetic process`biological_process
assembly_01466	Histidine transport system permease protein HisQ`	BPD_transp_1`Binding-protein-dependent transport system inner membrane component`	MULTISPECIES: ABC transporter permease subunit`	TIGR01097	PhnE: phosphonate ABC transporter, permease protein PhnE;TIGR03003	ectoine_ehuD: ectoine/hydroxyectoine ABC transporter, permease protein EhuD;TIGR01581	Mo_ABC_porter: NifC-like ABC-type porter;TIGR01726	HEQRo_perm_3TM: amino ABC transporter, permease protein, 3-TM region, His/Glu/Gln/Arg/opine family;TIGR03004	ectoine_ehuC: ectoine/hydroxyectoine ABC transporter, permease protein EhuC	-	ABC-type arginine transport system, permease component	assembly_01466`K10016	Membrane transport`ABC transporters	GO:0005291`high-affinity L-histidine transmembrane transporter activity`molecular_function;GO:0043190`ATP-binding cassette (ABC) transporter complex`cellular_component;GO:0005886`plasma membrane`cellular_component;GO:0089709`L-histidine transmembrane transport`biological_process;GO:1903810`L-histidine import into cell`biological_process
assembly_01705	ATP-dependent Clp protease adapter protein ClpS`	ClpS`ATP-dependent Clp protease adaptor protein ClpS`	MULTISPECIES: ATP-dependent Clp protease adapter ClpS`	-	-	ATP-dependent Clp protease adapter protein ClpS	assembly_01705`K06891	-	GO:0030163`protein catabolic process`biological_process;GO:0006508`proteolysis`biological_process
assembly_04512	NADH pyrophosphatase`	zf-NADH-PPase`NADH pyrophosphatase zinc ribbon domain`;DZR`Double zinc ribbon`;NUDIX`NUDIX domain`	NAD(+) diphosphatase`	TIGR00052	TIGR00052: nudix-type nucleoside diphosphatase, YffH/AdpP family;TIGR00586	mutt: mutator mutT protein;TIGR02705	nudix_YtkD: nucleoside triphosphatase YtkD	-	-	assembly_04512`K03426	Metabolism of cofactors and vitamins`Nicotinate and nicotinamide metabolism;Transport and catabolism`Peroxisome	GO:0000287`magnesium ion binding`molecular_function;GO:0008270`zinc ion binding`molecular_function;GO:0000210`NAD+ diphosphatase activity`molecular_function;GO:0030145`manganese ion binding`molecular_function
assembly_02100	PTS system mannose-specific EIID component`	EIID-AGA`PTS system mannose/fructose/sorbose family IID component`	MULTISPECIES: PTS mannose transporter subunit IID`	TIGR00828	EIID-AGA: PTS system, mannose/fructose/sorbose family, IID component	-	Phosphotransferase system, mannose/fructose/N-acetylgalactosamine-specific component IID	assembly_02100`K02796	Carbohydrate metabolism`Amino sugar and nucleotide sugar metabolism;Membrane transport`Phosphotransferase system (PTS);Carbohydrate metabolism`Fructose and mannose metabolism	GO:0005886`plasma membrane`cellular_component;GO:0016021`integral component of membrane`cellular_component;GO:0009401`phosphoenolpyruvate-dependent sugar phosphotransferase system`biological_process
assembly_02270	GTP cyclohydrolase-2`	GTP_cyclohydro2`GTP cyclohydrolase II`	MULTISPECIES: GTP cyclohydrolase II`	TIGR00505	ribA: GTP cyclohydrolase II	-	GTP cyclohydrolase II	assembly_02270`K01497	Metabolism of cofactors and vitamins`Riboflavin metabolism	GO:0003935`GTP cyclohydrolase II activity`molecular_function;GO:0009231`riboflavin biosynthetic process`biological_process;GO:0008270`zinc ion binding`molecular_function;GO:0005525`GTP binding`molecular_function
assembly_01925	Protein TfaD`	-	-	-	-	-	-	-	-
assembly_02944	1,2-epoxyphenylacetyl-CoA isomerase`	ECH_1`Enoyl-CoA hydratase/isomerase`;ECH_2`Enoyl-CoA hydratase/isomerase`	2-(1,2-epoxy-1,2-dihydrophenyl)acetyl-CoA isomerase`	TIGR03200	dearomat_oah: 6-oxocyclohex-1-ene-1-carbonyl-CoA hydrolase;TIGR02437	FadB: fatty oxidation complex, alpha subunit FadB;TIGR02440	FadJ: fatty oxidation complex, alpha subunit FadJ;TIGR02441	fa_ox_alpha_mit: fatty acid oxidation complex, alpha subunit, mitochondrial;TIGR01929	menB: naphthoate synthase;TIGR03210	badI: 2-ketocyclohexanecarboxyl-CoA hydrolase;TIGR02280	PaaB1: phenylacetate degradation probable enoyl-CoA hydratase PaaB;TIGR03189	dienoyl_CoA_hyt: cyclohexa-1,5-dienecarbonyl-CoA hydratase;TIGR03222	benzo_boxC: benzoyl-CoA-dihydrodiol lyase	-	Enoyl-CoA hydratase/carnithine racemase	assembly_02944`K15866	Amino acid metabolism`Phenylalanine metabolism	GO:0016853`isomerase activity`molecular_function;GO:0010124`phenylacetate catabolic process`biological_process;GO:0042802`identical protein binding`molecular_function;GO:0016829`lyase activity`molecular_function
assembly_04893	-	DZR`Double zinc ribbon`	hypothetical protein`	-	-	-	-	-	-
assembly_02027	-	-	hypothetical protein`	-	-	-	-	-	-
assembly_01787	Propanediol dehydratase small subunit`	Dehydratase_SU`Dehydratase small subunit`	MULTISPECIES: propanediol dehydratase small subunit PduE`	-	-	Propanediol dehydratase, small subunit	assembly_01787`K13920	Carbohydrate metabolism`Propanoate metabolism	GO:0051144`propanediol catabolic process`biological_process;GO:0050215`propanediol dehydratase activity`molecular_function;GO:0031419`cobalamin binding`molecular_function
assembly_00005	DNA gyrase subunit B`	Toprim`Toprim domain`;DNA_gyraseB`DNA gyrase B`;DNA_gyraseB_C`DNA gyrase B subunit, carboxyl terminus`;HATPase_c_3`Histidine kinase-, DNA gyrase B-, and HSP90-like ATPase`;HATPase_c`Histidine kinase-, DNA gyrase B-, and HSP90-like ATPase`	DNA topoisomerase (ATP-hydrolyzing) subunit B`	TIGR01055	parE_Gneg: DNA topoisomerase IV, B subunit;TIGR01059	gyrB: DNA gyrase, B subunit;TIGR01058	parE_Gpos: DNA topoisomerase IV, B subunit	-	DNA gyrase/topoisomerase IV, subunit B	assembly_00005`K02470	-	GO:0005737`cytoplasm`cellular_component;GO:0005524`ATP binding`molecular_function;GO:0003918`DNA topoisomerase type II (ATP-hydrolyzing) activity`molecular_function;GO:0006261`DNA-dependent DNA replication`biological_process;GO:0005694`chromosome`cellular_component;GO:0046872`metal ion binding`molecular_function;GO:0006265`DNA topological change`biological_process;GO:0003677`DNA binding`molecular…
assembly_01013	Putative metal ABC transporter substrate-binding protein Hpf`	ZnuA`Zinc-uptake complex component A periplasmic`	MULTISPECIES: metal ABC transporter substrate-binding protein`	TIGR03772	anch_rpt_subst: anchored repeat ABC transporter, substrate-binding protein	-	-	assembly_01013`K11604	Membrane transport`ABC transporters	GO:0009405`pathogenesis`biological_process;GO:0030001`metal ion transport`biological_process;GO:0009279`cell outer membrane`cellular_component;GO:0007155`cell adhesion`biological_process;GO:0046872`metal ion binding`molecular_function;GO:0009986`cell surface`cellular_component
assembly_04561	PTS system fructose-like EIIB component 3`	PTS_IIB`PTS system, Lactose/Cellobiose specific IIB subunit`	PTS fructose-like transporter subunit IIB`	TIGR00829	FRU: PTS system, Fru family, IIB component	-	Phosphotransferase system fructose-specific component IIB	assembly_04561`K11202	-	GO:0005737`cytoplasm`cellular_component;GO:0016301`kinase activity`molecular_function;GO:0009401`phosphoenolpyruvate-dependent sugar phosphotransferase system`biological_process;GO:0022877`protein-N(PI)-phosphohistidine-fructose phosphotransferase system transporter activity`molecular_function;GO:0090582`protein-phosphocysteine-D-fructose-phosphotransferase system transporter activity`molecular_f…
assembly_00059	Zinc-type alcohol dehydrogenase-like protein SE_1777`	ADH_zinc_N`Zinc-binding dehydrogenase`;ADH_zinc_N_2`Zinc-binding dehydrogenase`;Epimerase`NAD dependent epimerase/dehydratase family`;ADH_N`Alcohol dehydrogenase GroES-like domain`	zinc-binding alcohol dehydrogenase family protein`	TIGR01751	crot-CoA-red: crotonyl-CoA carboxylase/reductase;TIGR02817	adh_fam_1: zinc-binding alcohol dehydrogenase family protein;TIGR02824	quinone_pig3: putative NAD(P)H quinone oxidoreductase, PIG3 family;TIGR02823	oxido_YhdH: putative quinone oxidoreductase, YhdH/YhfP family;TIGR03451	mycoS_dep_FDH: S-(hydroxymethyl)mycothiol dehydrogenase	-	NADPH:quinone reductase or related Zn-dependent oxidoreductase	-	-	GO:0008270`zinc ion binding`molecular_function;GO:0016491`oxidoreductase activity`molecular_function
assembly_03017	-	-	-	-	-	-	-	-	-
assembly_00189	Putative L-ribulose-5-phosphate 3-epimerase SgbU`	AP_endonuc_2`Xylose isomerase-like TIM barrel`	L-ribulose-5-phosphate 3-epimerase`	TIGR03234	OH-pyruv-isom: hydroxypyruvate isomerase;TIGR00542	hxl6Piso_put: putative hexulose-6-phosphate isomerase;TIGR04379	myo_inos_iolE: myo-inosose-2 dehydratase	-	L-ribulose-5-phosphate 3-epimerase UlaE	assembly_00189`K03082	Carbohydrate metabolism`Pentose and glucuronate interconversions	GO:0019324`L-lyxose metabolic process`biological_process;GO:0008270`zinc ion binding`molecular_function;GO:0034015`L-ribulose-5-phosphate 3-epimerase activity`molecular_function;GO:0016861`intramolecular oxidoreductase activity, interconverting aldoses and ketoses`molecular_function;GO:0006281`DNA repair`biological_process;GO:0003677`DNA binding`molecular_function
assembly_00765	-	Fic`Fic/DOC family`;Fic_N`Fic/DOC family N-terminal`	Fic family protein`	TIGR02613	mob_myst_B: mobile mystery protein B	-	-	-	-	-
assembly_03164	Tail completion protein S`	Phage_tail_S`Phage virion morphogenesis family`	phage virion morphogenesis protein`	TIGR01635	tail_comp_S: phage virion morphogenesis protein	-	-	-	-	-
assembly_02272	Lipopolysaccharide assembly protein A`	DUF4148`Domain of unknown function (DUF4148)`;DUF1049`Protein of unknown function (DUF1049)`	LapA family protein`	-	-	Uncharacterized membrane protein YciS, DUF1049 family	assembly_02272`K08992	-	GO:0005887`integral component of plasma membrane`cellular_component;GO:0008653`lipopolysaccharide metabolic process`biological_process;GO:0005886`plasma membrane`cellular_component
assembly_02863	-	ADH_zinc_N`Zinc-binding dehydrogenase`	NAD(P)H-quinone oxidoreductase`	TIGR02824	quinone_pig3: putative NAD(P)H quinone oxidoreductase, PIG3 family	-	-	-	-	-
assembly_04912	-	-	hypothetical protein`	-	-	-	-	-	-
assembly_02002	Protease 2`	Peptidase_S9_N`Prolyl oligopeptidase, N-terminal beta-propeller domain`;Peptidase_S9`Prolyl oligopeptidase family`	oligopeptidase B`	-	-	Protease II	assembly_02002`K01354	Infectious diseases: Parasitic`Chagas disease (American trypanosomiasis);Infectious diseases: Parasitic`African trypanosomiasis	GO:0005737`cytoplasm`cellular_component;GO:0004252`serine-type endopeptidase activity`molecular_function;GO:0070012`oligopeptidase activity`molecular_function;GO:0070008`serine-type exopeptidase activity`molecular_function
assembly_01819	Iron uptake protein A1`	SBP_bac_6`Bacterial extracellular solute-binding protein`;SBP_bac_11`Bacterial extracellular solute-binding protein`;SBP_bac_8`Bacterial extracellular solute-binding protein`;SBP_bac_1`Bacterial extracellular solute-binding protein`	MULTISPECIES: extracellular solute-binding protein`	TIGR01276	thiB: thiamin/thiamin pyrophosphate ABC transporter, thiamin/thiamin pyrophospate-binding protein;TIGR01254	sfuA: ABC transporter periplasmic binding protein, thiB subfamily;TIGR03261	phnS2: putative 2-aminoethylphosphonate ABC transporter, periplasmic 2-aminoethylphosphonate-binding protein;TIGR03227	PhnS: 2-aminoethylphosphonate ABC transporter, 2-aminoethylphosphonate binding protein	-	-	assembly_01819`K02012	Membrane transport`ABC transporters	GO:0006811`ion transport`biological_process;GO:0005886`plasma membrane`cellular_component;GO:0046872`metal ion binding`molecular_function;GO:0055072`iron ion homeostasis`biological_process;GO:0042651`thylakoid membrane`cellular_component
assembly_02883	-	-	MULTISPECIES: hypothetical protein`	-	-	-	-	-	-
assembly_04132	-	Acetyltransf_10`Acetyltransferase (GNAT) domain`;Acetyltransf_CG`GCN5-related N-acetyl-transferase`;Acetyltransf_6`Acetyltransferase (GNAT) domain`;Acetyltransf_7`Acetyltransferase (GNAT) domain`;Acetyltransf_9`Acetyltransferase (GNAT) domain`;Acetyltransf_1`Acetyltransferase (GNAT) family`	GNAT family N-acetyltransferase`	TIGR01890	N-Ac-Glu-synth: amino-acid N-acetyltransferase	-	-	-	-	-
assembly_03523	-	TetR_N`Bacterial regulatory proteins, tetR family`	MULTISPECIES: TetR/AcrR family transcriptional regulator`	TIGR03384	betaine_BetI: transcriptional repressor BetI;TIGR03613	RutR: pyrimidine utilization regulatory protein R;TIGR03968	mycofact_TetR: mycofactocin system transcriptional regulator	-	-	-	-	-
assembly_02720	Uncharacterized protein YdiE`	hemP`Hemin uptake protein hemP`	MULTISPECIES: hemin uptake protein HemP`	-	-	Hemin uptake protein HemP	-	-	-
assembly_03484	Uncharacterized HTH-type transcriptional regulator YbdO`	LysR_substrate`LysR substrate binding domain`;HTH_1`Bacterial regulatory helix-turn-helix protein, lysR family`	LysR family transcriptional regulator`	TIGR03418	chol_sulf_TF: putative choline sulfate-utilization transcription factor;TIGR03298	argP: transcriptional regulator, ArgP family;TIGR03339	phn_lysR: aminoethylphosphonate catabolism associated LysR family transcriptional regulator;TIGR02424	TF_pcaQ: pca operon transcription factor PcaQ;TIGR02036	dsdC: D-serine deaminase transcriptional activator	-	-	-	-	GO:0003677`DNA binding`molecular_function;GO:0003700`transcription factor activity, sequence-specific DNA binding`molecular_function
assembly_03073	Chaperone modulatory protein CbpM`	MerR_2`MerR HTH family regulatory protein`	MULTISPECIES: chaperone modulator CbpM`	-	-	-	-	-	-
assembly_04568	Glycerol dehydrogenase`	Fe-ADH`Iron-containing alcohol dehydrogenase`;Fe-ADH_2`Iron-containing alcohol dehydrogenase`;DHQ_synthase`3-dehydroquinate synthase`	glycerol dehydrogenase`	TIGR02638	lactal_redase: lactaldehyde reductase	-	Glycerol dehydrogenase or related enzyme, iron-containing ADH family	assembly_04568`K00005	Lipid metabolism`Glycerolipid metabolism;Carbohydrate metabolism`Propanoate metabolism	GO:0008888`glycerol dehydrogenase [NAD+] activity`molecular_function;GO:0046872`metal ion binding`molecular_function;GO:0019588`anaerobic glycerol catabolic process`biological_process
assembly_04849	-	DUF2271`Predicted periplasmic protein (DUF2271)`	MULTISPECIES: DUF2271 domain-containing protein`	-	-	-	-	-	-
assembly_01602	HTH-type transcriptional regulator GalS`	Peripla_BP_3`Periplasmic binding protein-like domain`;Peripla_BP_4`Periplasmic binding protein domain`;Peripla_BP_1`Periplasmic binding proteins and sugar binding domain of LacI family`;HTH_3`Helix-turn-helix`;HTH_7`Helix-turn-helix domain of resolvase`;LacI`Bacterial regulatory proteins, lacI family`;HTH_31`Helix-turn-helix domain`	MULTISPECIES: HTH-type transcriptional regulator GalS`	TIGR02405	trehalos_R_Ecol: trehalose operon repressor;TIGR02417	fruct_sucro_rep: D-fructose-responsive transcription factor;TIGR01481	ccpA: catabolite control protein A	-	DNA-binding transcriptional regulator, LacI/PurR family	assembly_01602`K02529	-	GO:0003677`DNA binding`molecular_function;GO:0006355`regulation of transcription, DNA-templated`biological_process
assembly_01012	Chelated iron transport system membrane protein YfeB`	ABC_tran`ABC transporter`;AAA_21`AAA domain, putative AbiEii toxin, Type IV TA system`;SMC_N`RecF/RecN/SMC N terminal domain`;DUF258`Protein of unknown function, DUF258`;AAA_29`P-loop containing region of AAA domain`;AAA_33`AAA domain`;SbcCD_C`Putative exonuclease SbcCD, C subunit`;AAA_23`AAA domain`	MULTISPECIES: iron/manganese ABC transporter ATP-binding protein SitB`	TIGR01842	type_I_sec_PrtD: type I secretion system ATPase;TIGR00955	3a01204: pigment precursor permease;TIGR02203	MsbA_lipidA: lipid A export permease/ATP-binding protein MsbA;TIGR01846	type_I_sec_HlyB: type I secretion system ATPase;TIGR03719	ABC_ABC_ChvD: ATP-binding cassette protein, ChvD family;TIGR01193	bacteriocin_ABC: ABC-type bacteriocin transporter;TIGR02633	xylG: D-xylose ABC transporter, ATP-binding protein;TIGR01166	cbiO: cobalt ABC transporter, ATP-binding protein;TIGR01257	rim_protein: rim ABC transporter;TIGR00956	3a01205: pleiotropic drug resistance family protein;TIGR02857	CydD: thiol reductant ABC exporter, CydD subunit;TIGR01978	sufC: FeS assembly ATPase SufC;TIGR03797	NHLM_micro_ABC2: NHLM bacteriocin system ABC transporter, ATP-binding protein;TIGR02982	heterocyst_DevA: ABC exporter ATP-binding subunit, DevA family;TIGR01277	thiQ: thiamine ABC transporter, ATP-binding protein;TIGR03740	galliderm_ABC: lantibiotic protection ABC transporter, ATP-binding subunit;TIGR03410	urea_trans_UrtE: urea ABC transporter, ATP-binding protein UrtE;TIGR01188	drrA: daunorubicin resistance ABC transporter, ATP-binding protein;TIGR01271	CFTR_protein: cystic fibrosis transmembrane conductor regulator (CFTR);TIGR02673	FtsE: cell division ATP-binding protein FtsE;TIGR00958	3a01208: antigen peptide transporter 2;TIGR03771	anch_rpt_ABC: anchored repeat-type ABC transporter, ATP-binding subunit;TIGR00968	3a0106s01: sulfate ABC transporter, ATP-binding protein;TIGR01194	cyc_pep_trnsptr: cyclic peptide transporter;TIGR02323	CP_lyasePhnK: phosphonate C-P lyase system protein PhnK;TIGR02315	ABC_phnC: phosphonate ABC transporter, ATP-binding protein;TIGR01288	nodI: nodulation ABC transporter NodI;TIGR01189	ccmA: heme ABC exporter, ATP-binding protein CcmA;TIGR03265	PhnT2: putative 2-aminoethylphosphonate ABC transporter, ATP-binding protein;TIGR03005	ectoine_ehuA: ectoine/hydroxyectoine ABC transporter, ATP-binding protein EhuA;TIGR02769	nickel_nikE: nickel import ATP-binding protein NikE;TIGR00957	MRP_assoc_pro: multi drug resistance-associated protein (MRP);TIGR03873	F420-0_ABC_ATP: proposed F420-0 ABC transporter, ATP-binding protein;TIGR03269	met_CoM_red_A2: methyl coenzyme M reductase system, component A2;TIGR01186	proV: glycine betaine/L-proline transport ATP binding subunit;TIGR04406	LPS_export_lptB: LPS export ABC transporter ATP-binding protein;TIGR03415	ABC_choXWV_ATP: choline ABC transporter, ATP-binding protein;TIGR03258	PhnT: 2-aminoethylphosphonate ABC transport system, ATP-binding component PhnT;TIGR03864	PQQ_ABC_ATP: ABC transporter, ATP-binding subunit, PQQ-dependent alcohol dehydrogenase system;TIGR00954	3a01203: peroxysomal long chain fatty acyl transporter;TIGR03375	type_I_sec_LssB: type I secretion system ATPase;TIGR02770	nickel_nikD: nickel import ATP-binding protein NikD;TIGR02211	LolD_lipo_ex: lipoprotein releasing system, ATP-binding protein;TIGR01184	ntrCD: nitrate ABC transporter, ATP-binding proteins C and D;TIGR04520	ECF_ATPase_1: energy-coupling factor transporter ATPase;TIGR02324
assembly_03936	Extracellular exo-alpha-(1-5)-L-arabinofuranosidase`	Glyco_hydro_43`Glycosyl hydrolases family 43`	MULTISPECIES: family 43 glycosylhydrolase`	-	-	Beta-xylosidase, GH43 family	-	-	GO:0005576`extracellular region`cellular_component;GO:0031222`arabinan catabolic process`biological_process;GO:0046373`L-arabinose metabolic process`biological_process;GO:0046556`alpha-L-arabinofuranosidase activity`molecular_function
assembly_04217	Uncharacterized protein YtfK`	DUF1107`Protein of unknown function (DUF1107)`	MULTISPECIES: DUF1107 domain-containing protein`	-	-	-	-	-	-
assembly_03434	Glutamate/aspartate import permease protein GltJ`	BPD_transp_1`Binding-protein-dependent transport system inner membrane component`	MULTISPECIES: glutamate/aspartate ABC transporter permease GltJ`	TIGR02138	phosphate_pstC: phosphate ABC transporter, permease protein PstC;TIGR01097	PhnE: phosphonate ABC transporter, permease protein PhnE;TIGR03003	ectoine_ehuD: ectoine/hydroxyectoine ABC transporter, permease protein EhuD;TIGR01726	HEQRo_perm_3TM: amino ABC transporter, permease protein, 3-TM region, His/Glu/Gln/Arg/opine family;TIGR03004	ectoine_ehuC: ectoine/hydroxyectoine ABC transporter, permease protein EhuC	-	ABC-type amino acid transport system, permease component	assembly_03434`K10003	Signal transduction`Two-component system;Membrane transport`ABC transporters	GO:0022857`transmembrane transporter activity`molecular_function;GO:0006865`amino acid transport`biological_process;GO:0043190`ATP-binding cassette (ABC) transporter complex`cellular_component
assembly_04464	Uncharacterized protein YjbG`	Caps_synth_GfcC`Capsule biosynthesis GfcC`	hypothetical protein`	-	-	-	-	-	GO:0045226`extracellular polysaccharide biosynthetic process`biological_process
assembly_00182	Inner membrane protein YiaV`	HlyD`HlyD membrane-fusion protein of T1SS`;HlyD_D23`Barrel-sandwich domain of CusB or HlyD membrane-fusion`;Biotin_lipoyl_2`Biotin-lipoyl like`;Leu_zip`Leucine zipper`;HlyD_3`HlyD family secretion protein`	MULTISPECIES: HlyD family secretion protein`	TIGR01843	type_I_hlyD: type I secretion membrane fusion protein, HlyD family;TIGR00998	8a0101: efflux pump membrane protein;TIGR00999	8a0102: membrane fusion protein cluster 2 protein;TIGR02971	heterocyst_DevB: ABC exporter membrane fusion protein, DevB family;TIGR01730	RND_mfp: efflux transporter, RND family, MFP subunit	-	Multidrug resistance efflux pump	-	-	GO:0055085`transmembrane transport`biological_process;GO:0005886`plasma membrane`cellular_component;GO:0016021`integral component of membrane`cellular_component
assembly_02029	Replication protein 14`	Phage_lambda_P`Replication protein P`	phage replication protein`	-	-	-	-	-	GO:0006270`DNA replication initiation`biological_process
assembly_01838	Flagellar motor switch protein FliN`	FliMN_C`Type III flagellar switch regulator (C-ring) FliN C-term`;FliN_N`Flagellar motor switch protein FliN N-terminal`	MULTISPECIES: flagellar motor switch protein FliN`	TIGR02551	SpaO_YscQ: type III secretion apparatus protein, YscQ/HrcQ family;TIGR02480	fliN: flagellar motor switch protein FliN;TIGR01397	fliM_switch: flagellar motor switch protein FliM	-	Flagellar motor switch/type III secretory pathway protein FliN	assembly_01838`K02417	Cell motility`Flagellar assembly;Cell motility`Bacterial chemotaxis	GO:0003774`motor activity`molecular_function;GO:0006935`chemotaxis`biological_process;GO:0009425`bacterial-type flagellum basal body`cellular_component;GO:0005886`plasma membrane`cellular_component;GO:0071973`bacterial-type flagellum-dependent cell motility`biological_process
assembly_03897	-	LBP_BPI_CETP`LBP / BPI / CETP family, N-terminal domain`;Fimbrial`Fimbrial protein`	hypothetical protein`	-	-	-	-	-	-
assembly_01780	Ethanolamine utilization protein EutN`	EutN_CcmL`Ethanolamine utilisation protein EutN/carboxysome`	MULTISPECIES: ethanolamine utilization protein EutN`	TIGR02703	carboxysome_A: carboxysome peptide A;TIGR02704	carboxysome_B: carboxysome peptide B	-	Carboxysome shell and ethanolamine utilization microcompartment protein CcmK/EutM	-	-	GO:0046336`ethanolamine catabolic process`biological_process
assembly_02235	Potassium voltage-gated channel protein Shal`	Ion_trans`Ion transport protein`;Ion_trans_2`Ion channel`;DZR`Double zinc ribbon`;PKD_channel`Polycystin cation channel`	MULTISPECIES: ion transporter`	-	-	Voltage-gated potassium channel Kch	assembly_02235`K10716	-	GO:0007268`chemical synaptic transmission`biological_process;GO:0016021`integral component of membrane`cellular_component;GO:0071805`potassium ion transmembrane transport`biological_process;GO:0005250`A-type (transient outward) potassium channel activity`molecular_function;GO:0034765`regulation of ion transmembrane transport`biological_process;GO:0006813`potassium ion transport`biological_process…
assembly_01880	-	-	hypothetical protein`	-	-	-	-	-	-
assembly_04274	Bifunctional NAD(P)H-hydrate repair enzyme Nnr`	HK`Hydroxyethylthiazole kinase family`;Carb_kinase`Carbohydrate kinase`;YjeF_N`YjeF-related protein N-terminus`;Phos_pyr_kin`Phosphomethylpyrimidine kinase`	bifunctional ADP-dependent NAD(P)H-hydrate dehydratase/NAD(P)H-hydrate epimerase`	TIGR00196	yjeF_cterm: YjeF family C-terminal domain;TIGR00197	yjeF_nterm: YjeF family N-terminal domain	-	NAD(P)H-hydrate repair enzyme Nnr, NAD(P)H-hydrate dehydratase domain;NAD(P)H-hydrate repair enzyme Nnr, NAD(P)H-hydrate epimerase domain	assembly_04274`K17759	-	GO:0005524`ATP binding`molecular_function;GO:0052855`ADP-dependent NAD(P)H-hydrate dehydratase activity`molecular_function;GO:0052856`NADHX epimerase activity`molecular_function;GO:0046872`metal ion binding`molecular_function;GO:0052857`NADPHX epimerase activity`molecular_function;GO:0046496`nicotinamide nucleotide metabolic process`biological_process
assembly_02846	Uncharacterized protein YcgX`	CRC_subunit`Chromatin remodelling complex Rsc7/Swp82 subunit`;DUF1398`Protein of unknown function (DUF1398)`	DUF1398 domain-containing protein`	-	-	Uncharacterized conserved protein YbcV, DUF1398 family	-	-	-
assembly_02191	C4-dicarboxylic acid transporter DauA`	STAS`STAS domain`;Sulfate_transp`Sulfate permease family`	C4-dicarboxylic acid transporter DauA`	TIGR00815	sulP: sulfate permease	-	Sulfate permease or related transporter, MFS superfamily	assembly_02191`K03321	-	GO:0008271`secondary active sulfate transmembrane transporter activity`molecular_function;GO:0005886`plasma membrane`cellular_component;GO:0016021`integral component of membrane`cellular_component
assembly_01184	Outer membrane protein assembly factor BamD`	TPR_14`Tetratricopeptide repeat`;TPR_18`Tetratricopeptide repeat`;TPR_6`Tetratricopeptide repeat`;TPR_9`Tetratricopeptide repeat`;YfiO`Outer membrane lipoprotein`;TPR_16`Tetratricopeptide repeat`;ANAPC3`Anaphase-promoting complex, cyclosome, subunit 3`	MULTISPECIES: outer membrane protein assembly factor BamD`	TIGR02795	tol_pal_ybgF: tol-pal system protein YbgF;TIGR03302	OM_YfiO: outer membrane assembly lipoprotein YfiO	-	Outer membrane protein assembly factor BamD, BamD/ComL family	assembly_01184`K05807	-	GO:0043165`Gram-negative-bacterium-type cell outer membrane assembly`biological_process;GO:0051205`protein insertion into membrane`biological_process;GO:0009279`cell outer membrane`cellular_component
assembly_03001	Flagellar L-ring protein`	FlgH`Flagellar L-ring protein`	MULTISPECIES: flagellar basal body L-ring protein FlgH`	-	-	-	assembly_03001`K02393	Cell motility`Flagellar assembly	GO:0003774`motor activity`molecular_function;GO:0071973`bacterial-type flagellum-dependent cell motility`biological_process;GO:0009427`bacterial-type flagellum basal body, distal rod, L ring`cellular_component;GO:0009279`cell outer membrane`cellular_component
assembly_00786	-	-	-	-	-	-	-	-	-
assembly_02198	Protein YchQ`	SirB`Invasion gene expression up-regulator, SirB`	MULTISPECIES: SirB family protein`	-	-	Uncharacterized membrane protein SirB2	-	-	GO:0016021`integral component of membrane`cellular_component;GO:0005886`plasma membrane`cellular_component
assembly_01032	Formate hydrogenlyase subunit 5`	Complex1_49kDa`Respiratory-chain NADH dehydrogenase, 49 Kd subunit`;NiFeSe_Hases`Nickel-dependent hydrogenase`;Complex1_30kDa`Respiratory-chain NADH dehydrogenase, 30 Kd subunit`	MULTISPECIES: hydrogenase large subunit`	TIGR01961	NuoC_fam: NADH (or F420H2) dehydrogenase, subunit C;TIGR01962	NuoD: NADH dehydrogenase (quinone), D subunit;TIGR03295	frhA: coenzyme F420 hydrogenase, subunit alpha	-	Ni,Fe-hydrogenase III component G;Ni,Fe-hydrogenase III large subunit	assembly_01032`K15830	-	GO:0008137`NADH dehydrogenase (ubiquinone) activity`molecular_function;GO:0048038`quinone binding`molecular_function;GO:0051287`NAD binding`molecular_function;GO:0051539`4 iron, 4 sulfur cluster binding`molecular_function;GO:0016151`nickel cation binding`molecular_function
assembly_03108	Cell division protein ZapC`	ZapC`Cell-division protein ZapC`	MULTISPECIES: cell division protein ZapC`	-	-	-	assembly_03108`K18657	-	GO:0000917`barrier septum assembly`biological_process;GO:0032153`cell division site`cellular_component;GO:0005737`cytoplasm`cellular_component;GO:0051302`regulation of cell division`biological_process;GO:0043093`FtsZ-dependent cytokinesis`biological_process;GO:0042802`identical protein binding`molecular_function
assembly_03499	Ferric enterobactin transport system permease protein FepG`	FecCD`FecCD transport family`	MULTISPECIES: iron-enterobactin ABC transporter permease`	TIGR03869	F420-0_ABCperm: proposed F420-0 ABC transporter, permease protein	-	ABC-type enterobactin transport system, permease component	assembly_03499`K02015	Membrane transport`ABC transporters	GO:0015685`ferric-enterobactin transport`biological_process;GO:0005886`plasma membrane`cellular_component;GO:0015620`ferric-enterobactin transmembrane transporter activity`molecular_function;GO:0016021`integral component of membrane`cellular_component
assembly_01861	L-cystine transport system ATP-binding protein YecC`	DUF258`Protein of unknown function, DUF258`;ABC_tran`ABC transporter`;AAA_19`Part of AAA domain`;AAA_29`P-loop containing region of AAA domain`;AAA_16`AAA ATPase domain`;AAA_33`AAA domain`;AAA_23`AAA domain`;AAA_13`AAA domain`;AAA_15`AAA ATPase domain`;AAA_30`AAA domain`;AAA_28`AAA domain`;cobW`CobW/HypB/UreG, nucleotide-binding domain`;AAA_24`AAA domain`;ATPase_2`ATPase domain predominantly from…	MULTISPECIES: L-cystine ABC transporter ATP-binding protein YecC`	TIGR02673	FtsE: cell division ATP-binding protein FtsE;TIGR01271	CFTR_protein: cystic fibrosis transmembrane conductor regulator (CFTR);TIGR00958	3a01208: antigen peptide transporter 2;TIGR03797	NHLM_micro_ABC2: NHLM bacteriocin system ABC transporter, ATP-binding protein;TIGR02982	heterocyst_DevA: ABC exporter ATP-binding subunit, DevA family;TIGR03740	galliderm_ABC: lantibiotic protection ABC transporter, ATP-binding subunit;TIGR01277	thiQ: thiamine ABC transporter, ATP-binding protein;TIGR03410	urea_trans_UrtE: urea ABC transporter, ATP-binding protein UrtE;TIGR01188	drrA: daunorubicin resistance ABC transporter, ATP-binding protein;TIGR01288	nodI: nodulation ABC transporter NodI;TIGR01189	ccmA: heme ABC exporter, ATP-binding protein CcmA;TIGR03771	anch_rpt_ABC: anchored repeat-type ABC transporter, ATP-binding subunit;TIGR01194	cyc_pep_trnsptr: cyclic peptide transporter;TIGR00968	3a0106s01: sulfate ABC transporter, ATP-binding protein;TIGR02315	ABC_phnC: phosphonate ABC transporter, ATP-binding protein;TIGR02323	CP_lyasePhnK: phosphonate C-P lyase system protein PhnK;TIGR01846	type_I_sec_HlyB: type I secretion system ATPase;TIGR03719	ABC_ABC_ChvD: ATP-binding cassette protein, ChvD family;TIGR01193	bacteriocin_ABC: ABC-type bacteriocin transporter;TIGR02633	xylG: D-xylose ABC transporter, ATP-binding protein;TIGR01842	type_I_sec_PrtD: type I secretion system ATPase;TIGR00955	3a01204: pigment precursor permease;TIGR02203	MsbA_lipidA: lipid A export permease/ATP-binding protein MsbA;TIGR00956	3a01205: pleiotropic drug resistance family protein;TIGR02857	CydD: thiol reductant ABC exporter, CydD subunit;TIGR01978	sufC: FeS assembly ATPase SufC;TIGR01166	cbiO: cobalt ABC transporter, ATP-binding protein;TIGR01257	rim_protein: rim ABC transporter;TIGR00630	uvra: excinuclease ABC subunit A;TIGR03796	NHLM_micro_ABC1: NHLM bacteriocin system ABC transporter, peptidase/ATP-binding protein;TIGR00972	3a0107s01c2: phosphate ABC transporter, ATP-binding protein;TIGR02211	LolD_lipo_ex: lipoprotein releasing system, ATP-binding protein;TIGR04520	ECF_ATPase_1: energy-coupling factor transporter ATPase;TIGR01192	chvA: glucan exporter ATP-binding protein;TIGR02324	CP_lyasePhnL: phosphonate C-P lyase system protein PhnL;TIGR01184	ntrCD: nitrate ABC transporter, ATP-binding proteins C and D;TIGR03522	GldA_ABC_ATP: gliding motility-associated ABC transporter ATP-binding subunit GldA;TIGR03608	L_ocin_972_ABC: putative bacteriocin export ABC transporter, lactococcin 972 group;TIGR03411	urea_trans_UrtD: urea ABC transporter, ATP-binding protein UrtD;TIGR02868	CydC: thiol reductant ABC exporter, CydC subunit;TIGR02204	MsbA_rel: ABC transporter, permease/ATP-binding protein;TIGR02314	ABC_MetN: D-methionine ABC transporter, ATP-binding protein;TIGR04521	ECF_ATPase_2: energy-coupling factor transporter ATPase;TIGR01187	potA: polyamine ABC transporter, ATP-binding protein;TIGR02142	modC_ABC: molybdate ABC transporter, ATP-binding protein;TIGR00957
assembly_03146	Ribosomal protein S12 methylthiotransferase accessory factor YcaO`	YcaO`YcaO cyclodehydratase, ATP-ad Mg2+-binding`	MULTISPECIES: hypothetical protein`	TIGR03549	TIGR03549: YcaO domain protein;TIGR03604	TOMM_cyclo_SagD: thiazole/oxazole-forming peptide maturase, SagD family component;TIGR03266	methan_mark_1: putative methanogenesis marker protein 1;TIGR00702	TIGR00702: YcaO-type kinase domain	-	Ribosomal protein S12 methylthiotransferase accessory factor YcaO	assembly_03146`K09136	-	GO:0005829`cytosol`cellular_component;GO:0018339`peptidyl-L-beta-methylthioaspartic acid biosynthetic process from peptidyl-aspartic acid`biological_process;GO:0047693`ATP diphosphatase activity`molecular_function;GO:0000287`magnesium ion binding`molecular_function
assembly_02202	HTH-type transcriptional repressor BdcR`	TetR_N`Bacterial regulatory proteins, tetR family`	TetR/AcrR family transcriptional regulator`	-	-	-	-	-	GO:0045892`negative regulation of transcription, DNA-templated`biological_process;GO:0003677`DNA binding`molecular_function
assembly_01883	-	MT-A70`MT-A70`	DNA methyltransferase`	-	-	-	-	-	-
assembly_03187	-	-	hypothetical protein`	-	-	-	-	-	-
assembly_01365	Ethanolamine utilization protein EutK`	HTH_20`Helix-turn-helix domain`;EutK_C`Ethanolamine utilization protein EutK C-terminus`;EAP30`EAP30/Vps36 family`;BMC`BMC domain`;HTH_IclR`IclR helix-turn-helix domain`;FaeA`FaeA-like protein`	MULTISPECIES: ethanolamine utilization microcompartment protein EutK`	TIGR02526	eut_PduT: PduT-like ethanolamine utilization protein	-	Carboxysome shell and ethanolamine utilization microcompartment protein CcmL/EutN	assembly_01365`K04025	-	GO:0046336`ethanolamine catabolic process`biological_process;GO:0031471`ethanolamine degradation polyhedral organelle`cellular_component;GO:0005198`structural molecule activity`molecular_function;GO:0010165`response to X-ray`biological_process
assembly_03027	Multidrug resistance protein MdtG`	MFS_1_like`MFS_1 like family`;MFS_3`Transmembrane secretion effector`;ATG22`Vacuole effluxer Atg22 like`;MFS_1`Major Facilitator Superfamily`;Sugar_tr`Sugar (and other) transporter`	MULTISPECIES: multidrug efflux MFS transporter MdtG`	TIGR00879	SP: MFS transporter, sugar porter (SP) family;TIGR00898	2A0119: cation transport protein;TIGR00899	2A0120: sugar efflux transporter;TIGR00893	2A0114: D-galactonate transporter;TIGR00710	efflux_Bcr_CflA: drug resistance transporter, Bcr/CflA subfamily;TIGR04259	oxa_formateAnti: oxalate/formate antiporter;TIGR00895	2A0115: MFS transporter, aromatic acid:H+ symporter (AAHS) family;TIGR00883	2A0106: MFS transporter, metabolite:H+ symporter (MHS) family protein;TIGR00881	2A0104: phosphoglycerate transporter family protein;TIGR00711	efflux_EmrB: drug resistance MFS transporter, drug:H+ antiporter-2 (14 Spanner) (DHA2) family;TIGR00894	2A0114euk: Na(+)-dependent inorganic phosphate cotransporter;TIGR00891	2A0112: MFS transporter, sialate:H+ symporter (SHS) family;TIGR00880	2_A_01_02: multidrug resistance protein;TIGR00886	2A0108: nitrite transporter;TIGR00900	2A0121: H+ Antiporter protein;TIGR00890	2A0111: oxalate/formate antiporter family transporter;TIGR01299	synapt_SV2: synaptic vesicle protein SV2	-	-	assembly_03027`K08161	-	GO:0005887`integral component of plasma membrane`cellular_component;GO:0022857`transmembrane transporter activity`molecular_function
assembly_03814	-	Fimbrial`Fimbrial protein`	type 1 fimbrial protein`	-	-	-	assembly_03814`K07351	-	-
assembly_03024	Protein YceI`	YceI`YceI-like domain`	MULTISPECIES: YceI family protein`	-	-	Polyisoprenoid-binding periplasmic protein YceI	-	-	GO:0042597`periplasmic space`cellular_component
assembly_03170	Head completion/stabilization protein`	Phage_GPL`Phage head completion protein (GPL)`	MULTISPECIES: head completion/stabilization protein`	-	-	-	-	-	GO:0019069`viral capsid assembly`biological_process
assembly_00045	Maltoporin`	LamB`LamB porin`	carbohydrate porin`	-	-	Maltoporin (phage lambda and maltose receptor)	assembly_00045`K02024	-	GO:0042958`maltodextrin transmembrane transporter activity`molecular_function;GO:0006811`ion transport`biological_process;GO:0015481`maltose transporting porin activity`molecular_function;GO:0009279`cell outer membrane`cellular_component;GO:0046930`pore complex`cellular_component
assembly_01555	Heme exporter protein C`	Cytochrom_C_asm`Cytochrome C assembly protein`	MULTISPECIES: heme ABC transporter permease`	TIGR01191	ccmC: heme exporter protein CcmC	-	ABC-type transport system involved in cytochrome c biogenesis, permease component	assembly_01555`K02195	Membrane transport`ABC transporters	GO:0020037`heme binding`molecular_function;GO:0016021`integral component of membrane`cellular_component;GO:0017004`cytochrome complex assembly`biological_process;GO:0015232`heme transporter activity`molecular_function;GO:0005886`plasma membrane`cellular_component
assembly_02446	Uncharacterized transporter YxjC`	-	MULTISPECIES: GntP family permease`	-	-	H+/gluconate symporter or related permease	-	-	GO:0015128`gluconate transmembrane transporter activity`molecular_function;GO:0005887`integral component of plasma membrane`cellular_component
assembly_03914	Uncharacterized ABC transporter ATP-binding protein YadG`	SMC_N`RecF/RecN/SMC N terminal domain`;ABC_tran`ABC transporter`;AAA_21`AAA domain, putative AbiEii toxin, Type IV TA system`;AAA_29`P-loop containing region of AAA domain`;AAA_23`AAA domain`;AAA_15`AAA ATPase domain`;AAA_30`AAA domain`;DUF4162`Domain of unknown function (DUF4162)`	MULTISPECIES: ABC transporter ATP-binding protein`	TIGR01846	type_I_sec_HlyB: type I secretion system ATPase;TIGR01193	bacteriocin_ABC: ABC-type bacteriocin transporter;TIGR03719	ABC_ABC_ChvD: ATP-binding cassette protein, ChvD family;TIGR02633	xylG: D-xylose ABC transporter, ATP-binding protein;TIGR02203	MsbA_lipidA: lipid A export permease/ATP-binding protein MsbA;TIGR01842	type_I_sec_PrtD: type I secretion system ATPase;TIGR00955	3a01204: pigment precursor permease;TIGR01978	sufC: FeS assembly ATPase SufC;TIGR00956	3a01205: pleiotropic drug resistance family protein;TIGR02857	CydD: thiol reductant ABC exporter, CydD subunit;TIGR01257	rim_protein: rim ABC transporter;TIGR01166	cbiO: cobalt ABC transporter, ATP-binding protein;TIGR01271	CFTR_protein: cystic fibrosis transmembrane conductor regulator (CFTR);TIGR02673	FtsE: cell division ATP-binding protein FtsE;TIGR00958	3a01208: antigen peptide transporter 2;TIGR01277	thiQ: thiamine ABC transporter, ATP-binding protein;TIGR03740	galliderm_ABC: lantibiotic protection ABC transporter, ATP-binding subunit;TIGR03410	urea_trans_UrtE: urea ABC transporter, ATP-binding protein UrtE;TIGR01188	drrA: daunorubicin resistance ABC transporter, ATP-binding protein;TIGR02982	heterocyst_DevA: ABC exporter ATP-binding subunit, DevA family;TIGR03797	NHLM_micro_ABC2: NHLM bacteriocin system ABC transporter, ATP-binding protein;TIGR01189	ccmA: heme ABC exporter, ATP-binding protein CcmA;TIGR01288	nodI: nodulation ABC transporter NodI;TIGR00968	3a0106s01: sulfate ABC transporter, ATP-binding protein;TIGR01194	cyc_pep_trnsptr: cyclic peptide transporter;TIGR02323	CP_lyasePhnK: phosphonate C-P lyase system protein PhnK;TIGR02315	ABC_phnC: phosphonate ABC transporter, ATP-binding protein;TIGR03771	anch_rpt_ABC: anchored repeat-type ABC transporter, ATP-binding subunit;TIGR00957	MRP_assoc_pro: multi drug resistance-associated protein (MRP);TIGR02769	nickel_nikE: nickel import ATP-binding protein NikE;TIGR03005	ectoine_ehuA: ectoine/hydroxyectoine ABC transporter, ATP-binding protein EhuA;TIGR03265	PhnT2: putative 2-aminoethylphosphonate ABC transporter, ATP-binding protein;TIGR00954	3a01203: peroxysomal long chain fatty acyl transporter;TIGR02770	nickel_nikD: nickel import ATP-binding protein NikD;TIGR03375	type_I_sec_LssB: type I secretion system ATPase;TIGR04406	LPS_export_lptB: LPS export ABC transporter ATP-binding protein;TIGR03415	ABC_choXWV_ATP: choline ABC transporter, ATP-binding protein;TIGR03258	PhnT: 2-aminoethylphosphonate ABC transport system, ATP-binding component PhnT;TIGR01186	proV: glycine betaine/L-proline transport ATP binding subunit;TIGR03864	PQQ_ABC_ATP: ABC transporter, ATP-binding subunit, PQQ-dependent alcohol dehydrogenase system;TIGR03873	F420-0_ABC_ATP: proposed F420-0 ABC transporter, ATP-binding protein;TIGR03269	met_CoM_red_A2: methyl coenzyme M reductase system, component A2;TIGR03796	NHLM_micro_ABC1: NHLM bacteriocin system ABC transporter, peptidase/ATP-binding protein;TIGR00972	3a0107s01c2: phosphate ABC transporter, ATP-binding protein;TIGR00630	uvra: excinuclease ABC subunit A;TIGR01184
assembly_04507	DNA-binding protein HU-alpha`	Bac_DNA_binding`Bacterial DNA-binding protein`;DUF4496`Domain of unknown function (DUF4496)`	MULTISPECIES: DNA-binding protein HU-alpha`	TIGR01201	HU_rel: putative DNA-binding protein;TIGR00987	himA: integration host factor, alpha subunit;TIGR00988	hip: integration host factor, beta subunit	-	Bacterial nucleoid DNA-binding protein	assembly_04507`K05787	-	GO:0003677`DNA binding`molecular_function;GO:0030261`chromosome condensation`biological_process
assembly_04551	Soluble pyridine nucleotide transhydrogenase`	NAD_binding_8`NAD(P)-binding Rossmann-like domain`;3HCDH_N`3-hydroxyacyl-CoA dehydrogenase, NAD binding domain`;FAD_binding_3`FAD binding domain`;Thi4`Thi4 family`;FAD_binding_2`FAD binding domain`;FAD_oxidored`FAD dependent oxidoreductase`;AlaDh_PNT_C`Alanine dehydrogenase/PNT, C-terminal domain`;HI0933_like`HI0933-like protein`;Pyr_redox`Pyridine nucleotide-disulphide oxidoreductase`;K_oxygenas…	MULTISPECIES: Si-specific NAD(P)(+) transhydrogenase`	TIGR01350	lipoamide_DH: dihydrolipoyl dehydrogenase;TIGR02032	GG-red-SF: geranylgeranyl reductase family;TIGR01316	gltA: glutamate synthase (NADPH), homotetrameric;TIGR04018	Bthiol_YpdA: putative bacillithiol system oxidoreductase, YpdA family;TIGR02053	MerA: mercury(II) reductase;TIGR03997	mycofact_OYE_2: mycofactocin system FadH/OYE family oxidoreductase 2;TIGR02374	nitri_red_nirB: nitrite reductase [NAD(P)H], large subunit;TIGR03169	Nterm_to_SelD: pyridine nucleotide-disulfide oxidoreductase family protein;TIGR01292	TRX_reduct: thioredoxin-disulfide reductase;TIGR01421	gluta_reduc_1: glutathione-disulfide reductase;TIGR01424	gluta_reduc_2: glutathione-disulfide reductase;TIGR03452	mycothione_red: mycothione reductase;TIGR02730	carot_isom: carotene isomerase;TIGR01423	trypano_reduc: trypanothione-disulfide reductase;TIGR03315	Se_ygfK: putative selenate reductase, YgfK subunit;TIGR01438	TGR: thioredoxin and glutathione reductase;TIGR01317	GOGAT_sm_gam: glutamate synthase, NADH/NADPH, small subunit;TIGR03385	CoA_CoA_reduc: CoA-disulfide reductase;TIGR03140	AhpF: alkyl hydroperoxide reductase subunit F;TIGR01318	gltD_gamma_fam: glutamate synthase, small subunit	-	-	assembly_04551`K00322	Metabolism of cofactors and vitamins`Nicotinate and nicotinamide metabolism	GO:0003957`NAD(P)+ transhydrogenase (B-specific) activity`molecular_function;GO:0006739`NADP metabolic process`biological_process;GO:0050660`flavin adenine dinucleotide binding`molecular_function;GO:0005737`cytoplasm`cellular_component;GO:0045454`cell redox homeostasis`biological_process;GO:0009055`electron carrier activity`molecular_function
assembly_02030	-	DUF977`Bacterial protein of unknown function (DUF977)`	MULTISPECIES: hypothetical protein`	-	-	-	-	-	-
assembly_01890	-	-	hypothetical protein`	-	-	-	-	-	-
assembly_04127	Multidrug resistance protein MdtM`	MFS_1`Major Facilitator Superfamily`;Sugar_tr`Sugar (and other) transporter`	multidrug efflux MFS transporter MdtM`	TIGR00710	efflux_Bcr_CflA: drug resistance transporter, Bcr/CflA subfamily;TIGR00895	2A0115: MFS transporter, aromatic acid:H+ symporter (AAHS) family;TIGR00880	2_A_01_02: multidrug resistance protein;TIGR00898	2A0119: cation transport protein;TIGR00711	efflux_EmrB: drug resistance MFS transporter, drug:H+ antiporter-2 (14 Spanner) (DHA2) family	-	-	-	-	GO:0055085`transmembrane transport`biological_process;GO:0016021`integral component of membrane`cellular_component;GO:0005886`plasma membrane`cellular_component
assembly_04619	Endolysin`	Phage_lysozyme`Phage lysozyme`	MULTISPECIES: lysozyme`	-	-	-	-	-	GO:0003796`lysozyme activity`molecular_function;GO:0019835`cytolysis`biological_process;GO:0030430`host cell cytoplasm`cellular_component;GO:0016829`lyase activity`molecular_function;GO:0044659`cytolysis by virus of host cell`biological_process;GO:0016998`cell wall macromolecule catabolic process`biological_process;GO:0009253`peptidoglycan catabolic process`biological_process;GO:0042742`defense r…
assembly_02250	Diguanylate cyclase DosC`	GGDEF`Diguanylate cyclase, GGDEF domain`	GGDEF domain-containing protein`	TIGR00254	GGDEF: diguanylate cyclase (GGDEF) domain	-	-	-	-	GO:0020037`heme binding`molecular_function;GO:0046872`metal ion binding`molecular_function;GO:0005525`GTP binding`molecular_function;GO:0052621`diguanylate cyclase activity`molecular_function;GO:0019825`oxygen binding`molecular_function
assembly_00198	Valine--pyruvate aminotransferase`	Aminotran_1_2`Aminotransferase class I and II`;Beta_elim_lyase`Beta-eliminating lyase`	MULTISPECIES: valine--pyruvate transaminase`	TIGR01141	hisC: histidinol-phosphate transaminase;TIGR03947	viomycin_VioD: capreomycidine synthase;TIGR01264	tyr_amTase_E: tyrosine aminotransferase;TIGR03542	DAPAT_plant: LL-diaminopimelate aminotransferase;TIGR04544	3metArgNH2trans: beta-methylarginine biosynthesis bifunctional aminotransferase;TIGR01265	tyr_nico_aTase: tyrosine/nicotianamine family aminotransferase;TIGR03540	DapC_direct: LL-diaminopimelate aminotransferase;TIGR04350	C_S_lyase_PatB: putative C-S lyase;TIGR03538	DapC_gpp: succinyldiaminopimelate transaminase;TIGR03537	DapC: succinyldiaminopimelate transaminase;TIGR01140	L_thr_O3P_dcar: threonine-phosphate decarboxylase;TIGR03539	DapC_actino: succinyldiaminopimelate transaminase	-	Alanine-alpha-ketoisovalerate (or valine-pyruvate) aminotransferase	assembly_00198`K00835	Amino acid metabolism`Valine, leucine and isoleucine biosynthesis	GO:0005829`cytosol`cellular_component;GO:0009042`valine-pyruvate transaminase activity`molecular_function;GO:0030632`D-alanine biosynthetic process`biological_process;GO:0030170`pyridoxal phosphate binding`molecular_function
assembly_00585	D-tagatose-1,6-bisphosphate aldolase subunit KbaZ`	Tagatose_6_P_K`Tagatose 6 phosphate kinase`;F_bP_aldolase`Fructose-bisphosphate aldolase class-II`	MULTISPECIES: tagatose-bisphosphate aldolase subunit KbaZ`	TIGR02810	agaZ_gatZ: D-tagatose-bisphosphate aldolase, class II, non-catalytic subunit	-	Tagatose-1,6-bisphosphate aldolase non-catalytic subunit AgaZ/GatZ	assembly_00585`K16371	Carbohydrate metabolism`Galactose metabolism	GO:0019402`galactitol metabolic process`biological_process;GO:0003824`catalytic activity`molecular_function;GO:2001059`D-tagatose 6-phosphate catabolic process`biological_process
assembly_02455	Probable D,D-dipeptide transport system permease protein DdpB`	BPD_transp_1`Binding-protein-dependent transport system inner membrane component`	MULTISPECIES: ABC transporter permease`	TIGR00974	3a0107s02c: phosphate ABC transporter, permease protein PstA;TIGR02789	nickel_nikB: nickel ABC transporter, permease subunit NikB	-	ABC-type dipeptide/oligopeptide/nickel transport system, permease component	assembly_02455`K02033	-	GO:0005887`integral component of plasma membrane`cellular_component;GO:0055085`transmembrane transport`biological_process;GO:0015031`protein transport`biological_process;GO:0005886`plasma membrane`cellular_component
assembly_03637	Uncharacterized protein YbaA`	DUF1428`Protein of unknown function (DUF1428)`	MULTISPECIES: DUF1428 family protein`	-	-	Uncharacterized conserved protein YbaA, DUF1428 family	-	-	-
assembly_01052	PTS system glucitol/sorbitol-specific EIIC component`	EII-GUT`PTS system enzyme II sorbitol-specific factor`	MULTISPECIES: PTS glucitol/sorbitol transporter subunit IIC`	TIGR00821	EII-GUT: PTS system, glucitol/sorbitol-specific, IIC component	-	Phosphotransferase system sorbitol-specific component IIC	assembly_01052`K02783	Carbohydrate metabolism`Fructose and mannose metabolism;Membrane transport`Phosphotransferase system (PTS)	GO:0009401`phosphoenolpyruvate-dependent sugar phosphotransferase system`biological_process;GO:0005886`plasma membrane`cellular_component;GO:0016021`integral component of membrane`cellular_component
assembly_04235	30S ribosomal protein S6`	Ribosomal_S6`Ribosomal protein S6`	MULTISPECIES: 30S ribosomal protein S6`	TIGR00166	S6: ribosomal protein bS6	-	-	assembly_04235`K02990	Translation`Ribosome	GO:0003735`structural constituent of ribosome`molecular_function;GO:0005840`ribosome`cellular_component;GO:0019843`rRNA binding`molecular_function;GO:0006412`translation`biological_process
assembly_02696	-	-	-	-	-	-	-	-	-
assembly_01322	Uracil phosphoribosyltransferase`	UPRTase`Uracil phosphoribosyltransferase`;Pribosyltran`Phosphoribosyl transferase domain`	MULTISPECIES: uracil phosphoribosyltransferase`	TIGR01251	ribP_PPkin: ribose-phosphate diphosphokinase;TIGR01091	upp: uracil phosphoribosyltransferase	-	-	assembly_01322`K00761	Nucleotide metabolism`Pyrimidine metabolism	GO:0044206`UMP salvage`biological_process;GO:0000287`magnesium ion binding`molecular_function;GO:0009116`nucleoside metabolic process`biological_process;GO:0006223`uracil salvage`biological_process;GO:0004845`uracil phosphoribosyltransferase activity`molecular_function;GO:0005525`GTP binding`molecular_function
assembly_01464	Lysine/arginine/ornithine-binding periplasmic protein`	SBP_bac_3`Bacterial extracellular solute-binding proteins, family 3`;Lig_chan-Glu_bd`Ligated ion channel L-glutamate- and glycine-binding site`;NMT1`NMT1/THI5 like`	MULTISPECIES: lysine/arginine/ornithine ABC transporter substrate-binding protein ArgT`	TIGR04262	orph_peri_GRRM: extracellular substrate-binding orphan protein, GRRM family;TIGR01096	3A0103s03R: lysine-arginine-ornithine-binding periplasmic protein;TIGR02995	ectoine_ehuB: ectoine/hydroxyectoine ABC transporter solute-binding protein EhuB	-	ABC-type amino acid transport/signal transduction system, periplasmic component/domain	assembly_01464`K10013	Membrane transport`ABC transporters	GO:0030288`outer membrane-bounded periplasmic space`cellular_component;GO:0006865`amino acid transport`biological_process
assembly_01183	Ribosome-associated factor Y`	Ribosomal_S30AE`Sigma 54 modulation protein / S30EA ribosomal protein`	MULTISPECIES: ribosome-associated translation inhibitor RaiA`	TIGR00741	yfiA: ribosomal subunit interface protein	-	Ribosome-associated translation inhibitor RaiA	assembly_01183`K05809	-	GO:0044238`primary metabolic process`biological_process;GO:0006417`regulation of translation`biological_process
assembly_03160	Baseplate protein I`	Tail_P2_I`Phage tail protein (Tail_P2_I)`	MULTISPECIES: phage tail protein I`	TIGR01634	tail_P2_I: phage tail protein I	-	-	-	-	GO:0098025`virus tail, baseplate`cellular_component;GO:0098003`viral tail assembly`biological_process
assembly_00282	Uncharacterized protein YhhL`	EutH`Ethanolamine utilisation protein, EutH`;DUF1145`Protein of unknown function (DUF1145)`	MULTISPECIES: DUF1145 family protein`	-	-	Uncharacterized conserved protein YhhL, DUF1145 family	assembly_00282`K08993	-	-
assembly_00960	6-carboxy-5,6,7,8-tetrahydropterin synthase`	PTPS`6-pyruvoyl tetrahydropterin synthase`	6-carboxytetrahydropterin synthase QueD`	TIGR03367	queuosine_QueD: queuosine biosynthesis protein QueD;TIGR00039	6PTHBS: 6-pyruvoyl tetrahydropterin synthase/QueD family protein	-	6-pyruvoyl-tetrahydropterin synthase	assembly_00960`K01737	Metabolism of cofactors and vitamins`Folate biosynthesis	GO:0070497`6-carboxy-5,6,7,8-tetrahydropterin synthase activity`molecular_function;GO:0046872`metal ion binding`molecular_function;GO:0008616`queuosine biosynthetic process`biological_process
assembly_00875	Uncharacterized protein YahG`	DUF1116`Protein of unknown function (DUF1116)`	MULTISPECIES: DUF1116 domain-containing protein`	-	-	-	-	-	GO:0005886`plasma membrane`cellular_component;GO:0016021`integral component of membrane`cellular_component
assembly_03065	-	TauE`Sulfite exporter TauE/SafE`	MULTISPECIES: sulfite exporter TauE/SafE family protein`	-	-	-	assembly_03065`K07090	-	-
assembly_04828	Glutamine--fructose-6-phosphate aminotransferase [isomerizing]`	GATase_6`Glutamine amidotransferase domain`;SIS`SIS domain`;GATase_7`Glutamine amidotransferase domain`;GATase_4`Glutamine amidotransferases class-II`	MULTISPECIES: glutamine--fructose-6-phosphate transaminase (isomerizing)`	TIGR03108	eps_aminotran_1: exosortase A system-associated amidotransferase 1;TIGR03442	TIGR03442: ergothioneine biosynthesis protein EgtC;TIGR01536	asn_synth_AEB: asparagine synthase (glutamine-hydrolyzing);TIGR01135	glmS: glutamine-fructose-6-phosphate transaminase (isomerizing);TIGR01134	purF: amidophosphoribosyltransferase;TIGR02815	agaS_fam: putative sugar isomerase, AgaS family;TIGR03104	trio_amidotrans: asparagine synthase family amidotransferase	-	-	assembly_04828`K00820	Endocrine and metabolic diseases`Insulin resistance;Carbohydrate metabolism`Amino sugar and nucleotide sugar metabolism;Amino acid metabolism`Alanine, aspartate and glutamate metabolism	GO:0006541`glutamine metabolic process`biological_process;GO:0005975`carbohydrate metabolic process`biological_process;GO:0097367`carbohydrate derivative binding`molecular_function;GO:1901137`carbohydrate derivative biosynthetic process`biological_process;GO:0004360`glutamine-fructose-6-phosphate transaminase (isomerizing) activity`molecular_function;GO:0005737`cytoplasm`cellular_component
assembly_03621	Adenine phosphoribosyltransferase`	UPRTase`Uracil phosphoribosyltransferase`;Pribosyltran`Phosphoribosyl transferase domain`	MULTISPECIES: adenine phosphoribosyltransferase`	TIGR01251	ribP_PPkin: ribose-phosphate diphosphokinase;TIGR01367	pyrE_Therm: orotate phosphoribosyltransferase;TIGR01744	XPRTase: xanthine phosphoribosyltransferase;TIGR00336	pyrE: orotate phosphoribosyltransferase;TIGR01743	purR_Bsub: pur operon repressor PurR;TIGR01090	apt: adenine phosphoribosyltransferase	-	Adenine/guanine phosphoribosyltransferase or related PRPP-binding protein	assembly_03621`K00759	Nucleotide metabolism`Purine metabolism	GO:0044209`AMP salvage`biological_process;GO:0006166`purine ribonucleoside salvage`biological_process;GO:0005737`cytoplasm`cellular_component;GO:0003999`adenine phosphoribosyltransferase activity`molecular_function;GO:0006168`adenine salvage`biological_process
assembly_04865	Membrane protein insertase YidC`	YidC_periplas`YidC periplasmic domain`;60KD_IMP`60Kd inner membrane protein`	MULTISPECIES: membrane protein insertase YidC`	TIGR03592	yidC_oxa1_cterm: membrane protein insertase, YidC/Oxa1 family;TIGR03593	yidC_nterm: membrane protein insertase, YidC/Oxa1 family, N-terminal domain	-	-	assembly_04865`K03217	Folding, sorting and degradation`Protein export;Membrane transport`Bacterial secretion system	GO:0015031`protein transport`biological_process;GO:0032977`membrane insertase activity`molecular_function;GO:0005886`plasma membrane`cellular_component;GO:0016021`integral component of membrane`cellular_component
assembly_02858	-	-	hypothetical protein`	-	-	-	-	-	-
assembly_02423	Respiratory nitrate reductase 2 gamma chain`	Nitrate_red_gam`Nitrate reductase gamma subunit`	MULTISPECIES: respiratory nitrate reductase subunit gamma`	TIGR00351	narI: respiratory nitrate reductase, gamma subunit	-	Nitrate reductase gamma subunit	assembly_02423`K00374	Energy metabolism`Nitrogen metabolism;Signal transduction`Two-component system	GO:0046872`metal ion binding`molecular_function;GO:0008940`nitrate reductase activity`molecular_function;GO:0005886`plasma membrane`cellular_component;GO:0016021`integral component of membrane`cellular_component;GO:0042128`nitrate assimilation`biological_process;GO:0009325`nitrate reductase complex`cellular_component
assembly_01395	-	DUF302`Domain of unknown function DUF302`	MULTISPECIES: DUF302 domain-containing protein`	-	-	-	-	-	-
assembly_00965	Sulfate adenylyltransferase subunit 2`	PAPS_reduct`Phosphoadenosine phosphosulfate reductase family`	MULTISPECIES: sulfate adenylyltransferase subunit CysD`	TIGR02039	CysD: sulfate adenylyltransferase, small subunit;TIGR00434	cysH: phosophoadenylyl-sulfate reductase;TIGR02055	APS_reductase: adenylylsulfate reductase, thioredoxin dependent;TIGR02057	PAPS_reductase: phosphoadenosine phosphosulfate reductase	-	-	assembly_00965`K00957	Energy metabolism`Sulfur metabolism;Metabolism of other amino acids`Selenocompound metabolism;Biosynthesis of other secondary metabolites`Monobactam biosynthesis;Nucleotide metabolism`Purine metabolism	GO:0000103`sulfate assimilation`biological_process;GO:0070814`hydrogen sulfide biosynthetic process`biological_process;GO:0005524`ATP binding`molecular_function;GO:0004781`sulfate adenylyltransferase (ATP) activity`molecular_function;GO:0019419`sulfate reduction`biological_process
assembly_00603	L-threonine dehydratase catabolic TdcB`	PALP`Pyridoxal-phosphate dependent enzyme`	MULTISPECIES: bifunctional threonine ammonia-lyase/L-serine ammonia-lyase TdcB`	TIGR00263	trpB: tryptophan synthase, beta subunit;TIGR01124	ilvA_2Cterm: threonine ammonia-lyase, biosynthetic;TIGR01747	diampropi_NH3ly: diaminopropionate ammonia-lyase family;TIGR01136	cysKM: cysteine synthase;TIGR01138	cysM: cysteine synthase B;TIGR03945	PLP_SbnA_fam: 2,3-diaminopropionate biosynthesis protein SbnA;TIGR00260	thrC: threonine synthase;TIGR01139	cysK: cysteine synthase A;TIGR01127	ilvA_1Cterm: threonine ammonia-lyase;TIGR02991	ectoine_eutB: ectoine utilization protein EutB;TIGR03528	2_3_DAP_am_ly: diaminopropionate ammonia-lyase;TIGR02079	THD1: threonine dehydratase;TIGR03844	cysteate_syn: cysteate synthase;TIGR01137	cysta_beta: cystathionine beta-synthase	-	Threonine dehydratase	assembly_00603`K01754	Amino acid metabolism`Glycine, serine and threonine metabolism;Global and overview maps`Carbon metabolism;Amino acid metabolism`Valine, leucine and isoleucine biosynthesis;Global and overview maps`Biosynthesis of amino acids	GO:0004794`L-threonine ammonia-lyase activity`molecular_function;GO:0030170`pyridoxal phosphate binding`molecular_function;GO:0070689`L-threonine catabolic process to propionate`biological_process;GO:0003941`L-serine ammonia-lyase activity`molecular_function;GO:0000166`nucleotide binding`molecular_function;GO:0006567`threonine catabolic process`biological_process;GO:0006565`L-serine catabolic pro…
assembly_04952	Protein TraV`	TraV`Type IV conjugative transfer system lipoprotein (TraV)`	MULTISPECIES: type IV conjugative transfer system lipoprotein TraV`	TIGR02747	TraV: type IV conjugative transfer system protein TraV	-	-	assembly_04952`K12064	-	GO:0000746`conjugation`biological_process;GO:0009279`cell outer membrane`cellular_component
assembly_04254	Putative acid--amine ligase YjfC`	GSP_synth`Glutathionylspermidine synthase preATP-grasp`	glutathionylspermidine synthase family protein`	-	-	Glutathionylspermidine synthase	-	-	GO:0046872`metal ion binding`molecular_function;GO:0005524`ATP binding`molecular_function;GO:0016874`ligase activity`molecular_function
assembly_01203	L-aspartate oxidase`	GMC_oxred_N`GMC oxidoreductase`;HI0933_like`HI0933-like protein`;DAO`FAD dependent oxidoreductase`;FAD_binding_2`FAD binding domain`;Pyr_redox_2`Pyridine nucleotide-disulphide oxidoreductase`;Lycopene_cycl`Lycopene cyclase protein`;FAD_binding_3`FAD binding domain`;Thi4`Thi4 family`;NAD_binding_8`NAD(P)-binding Rossmann-like domain`;Succ_DH_flav_C`Fumarate reductase flavoprotein C-term`	MULTISPECIES: L-aspartate oxidase`	TIGR01292	TRX_reduct: thioredoxin-disulfide reductase;TIGR01813	flavo_cyto_c: flavocytochrome c;TIGR00551	nadB: L-aspartate oxidase;TIGR01811	sdhA_Bsu: succinate dehydrogenase or fumarate reductase, flavoprotein subunit;TIGR01816	sdhA_forward: succinate dehydrogenase, flavoprotein subunit;TIGR01812	sdhA_frdA_Gneg: succinate dehydrogenase or fumarate reductase, flavoprotein subunit;TIGR01176	fum_red_Fp: fumarate reductase (quinol), flavoprotein subunit	-	Aspartate oxidase	assembly_01203`K00278	Metabolism of cofactors and vitamins`Nicotinate and nicotinamide metabolism;Amino acid metabolism`Alanine, aspartate and glutamate metabolism	GO:0034628`'de novo' NAD biosynthetic process from aspartate`biological_process;GO:0008734`L-aspartate oxidase activity`molecular_function;GO:0005829`cytosol`cellular_component;GO:0050660`flavin adenine dinucleotide binding`molecular_function;GO:0044318`L-aspartate:fumarate oxidoreductase activity`molecular_function
assembly_01375	Sulfate transport system permease protein CysT`	BPD_transp_1`Binding-protein-dependent transport system inner membrane component`	MULTISPECIES: sulfate/thiosulfate ABC transporter permease CysT`	TIGR01581	Mo_ABC_porter: NifC-like ABC-type porter;TIGR00974	3a0107s02c: phosphate ABC transporter, permease protein PstA;TIGR03262	PhnU2: putative 2-aminoethylphosphonate ABC transporter, permease protein;TIGR02140	permease_CysW: sulfate ABC transporter, permease protein CysW;TIGR03255	PhnV: 2-aminoethylphosphonate ABC transport system, membrane component PhnV;TIGR02139	permease_CysT: sulfate ABC transporter, permease protein CysT;TIGR02138	phosphate_pstC: phosphate ABC transporter, permease protein PstC;TIGR03226	PhnU: 2-aminoethylphosphonate ABC transporter, permease protein;TIGR00969	3a0106s02: sulfate ABC transporter, permease protein;TIGR02141	modB_ABC: molybdate ABC transporter, permease protein;TIGR01253	thiP: thiamine/thiamine pyrophosphate ABC transporter, permease protein	-	ABC-type sulfate transport system, permease component	assembly_01375`K02046	Energy metabolism`Sulfur metabolism;Membrane transport`ABC transporters	GO:0016021`integral component of membrane`cellular_component;GO:0005886`plasma membrane`cellular_component;GO:0008272`sulfate transport`biological_process;GO:0015419`sulfate transmembrane-transporting ATPase activity`molecular_function
assembly_02465	DNA-binding protein VF_0530`	DUF2132`Uncharacterized conserved protein (DUF2132)`	MULTISPECIES: DUF2132 domain-containing protein`	-	-	Uncharacterized conserved protein, DUF2132 family	-	-	GO:0003690`double-stranded DNA binding`molecular_function
assembly_00333	DNA utilization protein YhgH`	Pribosyltran`Phosphoribosyl transferase domain`;UPRTase`Uracil phosphoribosyltransferase`	MULTISPECIES: DNA utilization protein GntX`	TIGR00201	comF: comF family protein;TIGR01251	ribP_PPkin: ribose-phosphate diphosphokinase	-	Predicted amidophosphoribosyltransferases	-	-	GO:0009116`nucleoside metabolic process`biological_process
assembly_00362	Uncharacterized protein YhfL`	LPAM_1`Prokaryotic membrane lipoprotein lipid attachment site`;DUF4223`Protein of unknown function (DUF4223)`	MULTISPECIES: DUF4223 domain-containing protein`	-	-	-	-	-	GO:0016021`integral component of membrane`cellular_component
assembly_03482	-	-	-	-	-	-	-	-	-
assembly_03370	-	Haem_degrading`Haem-degrading`	MULTISPECIES: heme-binding protein`	-	-	-	-	-	-
assembly_00110	-	-	MULTISPECIES: hypothetical protein`	-	-	-	-	-	-
assembly_03591	Probable iron export ATP-binding protein FetA`	NTPase_1`NTPase`;NACHT`NACHT domain`;AAA_14`AAA domain`;Rad17`Rad17 cell cycle checkpoint protein`;AAA_16`AAA ATPase domain`;AAA_29`P-loop containing region of AAA domain`;AAA_22`AAA domain`;AAA_25`AAA domain`;AAA`ATPase family associated with various cellular activities (AAA)`;AAA_21`AAA domain, putative AbiEii toxin, Type IV TA system`;ABC_tran`ABC transporter`;SMC_N`RecF/RecN/SMC N terminal do…	MULTISPECIES: iron ABC transporter ATP-binding protein FetA`	TIGR02769	nickel_nikE: nickel import ATP-binding protein NikE;TIGR03265	PhnT2: putative 2-aminoethylphosphonate ABC transporter, ATP-binding protein;TIGR03005	ectoine_ehuA: ectoine/hydroxyectoine ABC transporter, ATP-binding protein EhuA;TIGR00957	MRP_assoc_pro: multi drug resistance-associated protein (MRP);TIGR03415	ABC_choXWV_ATP: choline ABC transporter, ATP-binding protein;TIGR04406	LPS_export_lptB: LPS export ABC transporter ATP-binding protein;TIGR01186	proV: glycine betaine/L-proline transport ATP binding subunit;TIGR03258	PhnT: 2-aminoethylphosphonate ABC transport system, ATP-binding component PhnT;TIGR03864	PQQ_ABC_ATP: ABC transporter, ATP-binding subunit, PQQ-dependent alcohol dehydrogenase system;TIGR03873	F420-0_ABC_ATP: proposed F420-0 ABC transporter, ATP-binding protein;TIGR03269	met_CoM_red_A2: methyl coenzyme M reductase system, component A2;TIGR00954	3a01203: peroxysomal long chain fatty acyl transporter;TIGR03375	type_I_sec_LssB: type I secretion system ATPase;TIGR02770	nickel_nikD: nickel import ATP-binding protein NikD;TIGR04520	ECF_ATPase_1: energy-coupling factor transporter ATPase;TIGR02324	CP_lyasePhnL: phosphonate C-P lyase system protein PhnL;TIGR01184	ntrCD: nitrate ABC transporter, ATP-binding proteins C and D;TIGR01192	chvA: glucan exporter ATP-binding protein;TIGR02211	LolD_lipo_ex: lipoprotein releasing system, ATP-binding protein;TIGR03796	NHLM_micro_ABC1: NHLM bacteriocin system ABC transporter, peptidase/ATP-binding protein;TIGR00972	3a0107s01c2: phosphate ABC transporter, ATP-binding protein;TIGR00630	uvra: excinuclease ABC subunit A;TIGR04521	ECF_ATPase_2: energy-coupling factor transporter ATPase;TIGR01187	potA: polyamine ABC transporter, ATP-binding protein;TIGR02142	modC_ABC: molybdate ABC transporter, ATP-binding protein;TIGR02204	MsbA_rel: ABC transporter, permease/ATP-binding protein;TIGR03411	urea_trans_UrtD: urea ABC transporter, ATP-binding protein UrtD;TIGR02868	CydC: thiol reductant ABC exporter, CydC subunit;TIGR02314	ABC_MetN: D-methionine ABC transporter, ATP-binding protein;TIGR03608	L_ocin_972_ABC: putative bacteriocin export ABC transporter, lactococcin 972 group;TIGR03522	GldA_ABC_ATP: gliding motility-associated ABC transporter ATP-binding subunit GldA;TIGR02203	MsbA_lipidA: lipid A export permease/ATP-binding protein MsbA;TIGR01842	type_I_sec_PrtD: type I secretion system ATPase;TIGR00955	3a01204: pigment precursor permease;TIGR01846	type_I_sec_HlyB: type I secretion system ATPase;TIGR02633	xylG: D-xylose ABC transporter, ATP-binding protein;TIGR03719	ABC_ABC_ChvD: ATP-binding cassette protein, ChvD family;TIGR01193	bacteriocin_ABC: ABC-type bacteriocin transporter;TIGR01257	rim_protein: rim ABC transporter;TIGR01166	cbiO: cobalt ABC transporter, ATP-binding protein;TIGR01978	sufC: FeS assembly ATPase SufC;TIGR02857	CydD: thiol reductant ABC exporter, CydD subunit;TIGR00956	3a01205: pleiotropic drug resistance family protein;TIGR03740	galliderm_ABC: lantibiotic protection ABC transporter, ATP-binding subunit;TIGR01277	thiQ: thiamine ABC transporter, ATP-binding protein;TIGR03410
assembly_02472	Putative alkyl/aryl-sulfatase YjcS`	Lactamase_B`Metallo-beta-lactamase superfamily`;Alkyl_sulf_dimr`Alkyl sulfatase dimerisation`;SCP2`SCP-2 sterol transfer family`;Alkyl_sulf_C`Alkyl sulfatase C-terminal`;Lactamase_B_2`Beta-lactamase superfamily domain`	MBL fold metallo-hydrolase`	TIGR04559	SoxH_rel_PQQ_2: quinoprotein relay system zinc metallohydrolase 2	-	Alkyl sulfatase BDS1 and related hydrolases, metallo-beta-lactamase superfamily	-	-	GO:0018741`alkyl sulfatase activity`molecular_function;GO:0018909`dodecyl sulfate metabolic process`biological_process;GO:0046983`protein dimerization activity`molecular_function;GO:0030288`outer membrane-bounded periplasmic space`cellular_component
assembly_00383	Uncharacterized protein MG037 homolog`	NAPRTase`Nicotinate phosphoribosyltransferase (NAPRTase) family`	nicotinate phosphoribosyltransferase`	-	-	-	assembly_00383`K03462	Metabolism of cofactors and vitamins`Nicotinate and nicotinamide metabolism	GO:0009435`NAD biosynthetic process`biological_process;GO:0004514`nicotinate-nucleotide diphosphorylase (carboxylating) activity`molecular_function
assembly_04105	Probable L-galactonate transporter`	MFS_1`Major Facilitator Superfamily`;MFS_4`Uncharacterised MFS-type transporter YbfB`	MFS transporter`	TIGR04259	oxa_formateAnti: oxalate/formate antiporter;TIGR00886	2A0108: nitrite transporter;TIGR00895	2A0115: MFS transporter, aromatic acid:H+ symporter (AAHS) family;TIGR00894	2A0114euk: Na(+)-dependent inorganic phosphate cotransporter;TIGR00881	2A0104: phosphoglycerate transporter family protein;TIGR02332	HpaX: 4-hydroxyphenylacetate permease;TIGR00712	glpT: glycerol-3-phosphate transporter;TIGR00711	efflux_EmrB: drug resistance MFS transporter, drug:H+ antiporter-2 (14 Spanner) (DHA2) family;TIGR00710	efflux_Bcr_CflA: drug resistance transporter, Bcr/CflA subfamily;TIGR00893	2A0114: D-galactonate transporter;TIGR00891	2A0112: MFS transporter, sialate:H+ symporter (SHS) family;TIGR00880	2_A_01_02: multidrug resistance protein	-	-	-	-	GO:0022857`transmembrane transporter activity`molecular_function;GO:0042873`aldonate transport`biological_process;GO:0005886`plasma membrane`cellular_component;GO:0016021`integral component of membrane`cellular_component
assembly_04112	P-loop guanosine triphosphatase YjiA`	DUF258`Protein of unknown function, DUF258`;AAA_28`AAA domain`;cobW`CobW/HypB/UreG, nucleotide-binding domain`;CobW_C`Cobalamin synthesis protein cobW C-terminal domain`;AAA_22`AAA domain`;TsaE`Threonylcarbamoyl adenosine biosynthesis protein TsaE`	GTPase`	TIGR02475	CobW: cobalamin biosynthesis protein CobW	-	GTPase, G3E family	-	-	GO:0003924`GTPase activity`molecular_function;GO:0006974`cellular response to DNA damage stimulus`biological_process;GO:0046914`transition metal ion binding`molecular_function;GO:0042802`identical protein binding`molecular_function;GO:0005525`GTP binding`molecular_function;GO:0005829`cytosol`cellular_component
assembly_03225	Glutaredoxin 1`	Thioredoxin_2`Thioredoxin-like domain`;DUF836`Glutaredoxin-like domain (DUF836)`;Thioredoxin_3`Thioredoxin domain`;Glutaredoxin`Glutaredoxin`	MULTISPECIES: glutaredoxin, GrxA family`	TIGR02190	GlrX-dom: glutaredoxin-family domain;TIGR02180	GRX_euk: glutaredoxin;TIGR02181	GRX_bact: glutaredoxin 3;TIGR02183	GRXA: glutaredoxin, GrxA family	-	Glutaredoxin	assembly_03225`K03674	-	GO:0009263`deoxyribonucleotide biosynthetic process`biological_process;GO:0005623`cell`cellular_component;GO:0009055`electron carrier activity`molecular_function;GO:0045454`cell redox homeostasis`biological_process;GO:0015035`protein disulfide oxidoreductase activity`molecular_function
assembly_03273	Ribosomal RNA large subunit methyltransferase F`	MTS`Methyltransferase small domain`;Methyltransf_10`Protein of unknown function (DUF890)`	23S rRNA (adenine(1618)-N(6))-methyltransferase RlmF`	-	-	23S rRNA A1618 N6-methylase RlmF	assembly_03273`K06970	-	GO:0005737`cytoplasm`cellular_component;GO:0052907`23S rRNA (adenine(1618)-N(6))-methyltransferase activity`molecular_function
assembly_02974	AMP nucleosidase`	PNP_UDP_1`Phosphorylase superfamily`;AMNp_N`Bacterial AMP nucleoside phosphorylase N-terminus`	MULTISPECIES: AMP nucleosidase`	TIGR01704	MTA/SAH-Nsdase: MTA/SAH nucleosidase;TIGR01717	AMP-nucleosdse: AMP nucleosidase;TIGR01721	AMN-like: putative AMP nucleosidase;TIGR03664	fut_nucase: futalosine hydrolase	-	Nucleoside phosphorylase	assembly_02974`K01241	Nucleotide metabolism`Purine metabolism	GO:0044209`AMP salvage`biological_process;GO:0009116`nucleoside metabolic process`biological_process;GO:0008714`AMP nucleosidase activity`molecular_function
assembly_04453	Chorismate pyruvate-lyase`	Chor_lyase`Chorismate lyase`;UTRA`UTRA domain`	MULTISPECIES: chorismate lyase`	-	-	4-hydroxybenzoate synthetase (chorismate-pyruvate lyase)	assembly_04453`K03181	Metabolism of cofactors and vitamins`Ubiquinone and other terpenoid-quinone biosynthesis	GO:0042866`pyruvate biosynthetic process`biological_process;GO:0006744`ubiquinone biosynthetic process`biological_process;GO:0005737`cytoplasm`cellular_component;GO:0008813`chorismate lyase activity`molecular_function
assembly_03778	Propionate catabolism operon regulatory protein`	Sigma54_activ_2`Sigma-54 interaction domain`;AAA`ATPase family associated with various cellular activities (AAA)`;Sigma54_activat`Sigma-54 interaction domain`;HTH_psq`helix-turn-helix, Psq domain`;PrpR_N`Propionate catabolism activator`;AAA_5`AAA domain (dynein-related subfamily)`;HTH_8`Bacterial regulatory protein, Fis family`;Mg_chelatase`Magnesium chelatase, subunit ChlI`	propionate catabolism operon regulatory protein PrpR`	TIGR02915	PEP_resp_reg: PEP-CTERM-box response regulator transcription factor;TIGR02329	propionate_PrpR: propionate catabolism operon regulatory protein PrpR;TIGR02903	spore_lon_C: ATP-dependent protease, Lon family;TIGR02974	phageshock_pspF: psp operon transcriptional activator;TIGR01817	nifA: Nif-specific regulatory protein;TIGR01818	ntrC: nitrogen regulation protein NR(I)	-	Transcriptional regulators containing an AAA-type ATPase domain and a DNA-binding domain	assembly_03778`K02688	-	GO:0008134`transcription factor binding`molecular_function;GO:0005737`cytoplasm`cellular_component;GO:0043565`sequence-specific DNA binding`molecular_function;GO:0045892`negative regulation of transcription, DNA-templated`biological_process;GO:0005524`ATP binding`molecular_function;GO:0009314`response to radiation`biological_process;GO:0000156`phosphorelay response regulator activity`molecular_fu…
assembly_02931	UPF0227 protein YcfP`	UPF0227`Uncharacterised protein family (UPF0227)`	MULTISPECIES: alpha/beta hydrolase`	-	-	-	assembly_02931`K07000	-	-
assembly_04438	Class B acid phosphatase`	Acid_phosphat_B`HAD superfamily, subfamily IIIB (Acid phosphatase)`	MULTISPECIES: acid phosphatase AphA`	TIGR01533	lipo_e_P4: 5'-nucleotidase, lipoprotein e(P4) family;TIGR01672	AphA: HAD phosphatase, family IIIB	-	Acid phosphatase (class B)	assembly_04438`K03788	Xenobiotics biodegradation and metabolism`Aminobenzoate degradation	GO:0030288`outer membrane-bounded periplasmic space`cellular_component;GO:0003993`acid phosphatase activity`molecular_function;GO:0046872`metal ion binding`molecular_function
assembly_04504	-	-	MULTISPECIES: hypothetical protein`	-	-	-	-	-	-
assembly_00680	tRNA N6-adenosine threonylcarbamoyltransferase`	BcrAD_BadFG`BadF/BadG/BcrA/BcrD ATPase family`;Peptidase_M22`Glycoprotease family`;Carbam_trans_N`Carbamoyltransferase N-terminus`	MULTISPECIES: tRNA (adenosine(37)-N6)-threonylcarbamoyltransferase complex transferase subunit TsaD`	TIGR03723	T6A_TsaD_YgjD: tRNA threonylcarbamoyl adenosine modification protein TsaD;TIGR00329	gcp_kae1: metallohydrolase, glycoprotease/Kae1 family;TIGR03722	arch_KAE1: universal archaeal protein Kae1;TIGR03725	T6A_YeaZ: tRNA threonylcarbamoyl adenosine modification protein YeaZ;TIGR00143	hypF: carbamoyltransferase HypF	-	tRNA A37 threonylcarbamoyltransferase TsaD	assembly_00680`K01409	-	GO:0005737`cytoplasm`cellular_component;GO:0005506`iron ion binding`molecular_function;GO:0002949`tRNA threonylcarbamoyladenosine modification`biological_process;GO:0004222`metalloendopeptidase activity`molecular_function
assembly_02550	Spermidine export protein MdtJ`	Multi_Drug_Res`Small Multidrug Resistance protein`;Nuc_sug_transp`Nucleotide-sugar transporter`;EamA`EamA-like transporter family`	multidrug/spermidine efflux SMR transporter subunit MdtJ`	TIGR03340	phn_DUF6: phosphonate utilization associated putative membrane protein	-	Multidrug transporter EmrE and related cation transporters	assembly_02550`K11743	-	GO:0015606`spermidine transmembrane transporter activity`molecular_function;GO:0005886`plasma membrane`cellular_component;GO:0016021`integral component of membrane`cellular_component
assembly_01527	Uncharacterized MFS-type transporter YwoG`	MFS_1_like`MFS_1 like family`;MFS_3`Transmembrane secretion effector`;MFS_4`Uncharacterised MFS-type transporter YbfB`;Sugar_tr`Sugar (and other) transporter`;MFS_1`Major Facilitator Superfamily`	MULTISPECIES: MFS transporter`	TIGR00895	2A0115: MFS transporter, aromatic acid:H+ symporter (AAHS) family;TIGR00886	2A0108: nitrite transporter;TIGR00900	2A0121: H+ Antiporter protein;TIGR00891	2A0112: MFS transporter, sialate:H+ symporter (SHS) family;TIGR00880	2_A_01_02: multidrug resistance protein;TIGR00899	2A0120: sugar efflux transporter;TIGR00893	2A0114: D-galactonate transporter;TIGR00881	2A0104: phosphoglycerate transporter family protein;TIGR00711	efflux_EmrB: drug resistance MFS transporter, drug:H+ antiporter-2 (14 Spanner) (DHA2) family;TIGR00894	2A0114euk: Na(+)-dependent inorganic phosphate cotransporter	-	-	-	-	GO:0005887`integral component of plasma membrane`cellular_component;GO:0055085`transmembrane transport`biological_process
assembly_01893	Uncharacterized protein HI_1415`	Glyco_hydro_19`Chitinase class I`	glycoside hydrolase family 19 protein`	-	-	Predicted chitinase	assembly_01893`K03791	-	GO:0016998`cell wall macromolecule catabolic process`biological_process;GO:0004568`chitinase activity`molecular_function;GO:0006032`chitin catabolic process`biological_process
assembly_03730	Anti-adapter protein IraP`	Anti-adapt_IraP`Sigma-S stabilisation anti-adaptor protein`	anti-RssB factor`	-	-	-	-	-	GO:0009267`cellular response to starvation`biological_process;GO:0005737`cytoplasm`cellular_component
assembly_04405	Formate dehydrogenase H`	Molybdopterin`Molybdopterin oxidoreductase`;Molydop_binding`Molydopterin dinucleotide binding domain`	formate dehydrogenase subunit alpha`	TIGR02164	torA: trimethylamine-N-oxide reductase TorA;TIGR03129	one_C_dehyd_B: formylmethanofuran dehydrogenase subunit B;TIGR01553	formate-DH-alph: formate dehydrogenase-N alpha subunit;TIGR01701	Fdhalpha-like: oxidoreductase alpha (molybdopterin) subunit;TIGR01580	narG: nitrate reductase, alpha subunit;TIGR01591	Fdh-alpha: formate dehydrogenase, alpha subunit;TIGR00509	bisC_fam: molybdopterin guanine dinucleotide-containing S/N-oxide reductases;TIGR01973	NuoG: NADH dehydrogenase (quinone), G subunit;TIGR02693	arsenite_ox_L: arsenite oxidase, large subunit;TIGR01706	NAPA: periplasmic nitrate reductase, large subunit;TIGR03479	DMSO_red_II_alp: DMSO reductase family type II enzyme, molybdopterin subunit;TIGR02166	dmsA_ynfE: anaerobic dimethyl sulfoxide reductase, A subunit, DmsA/YnfE family	-	Anaerobic selenocysteine-containing dehydrogenase	assembly_04405`K00123	Energy metabolism`Methane metabolism;Carbohydrate metabolism`Glyoxylate and dicarboxylate metabolism;Global and overview maps`Carbon metabolism	GO:0051539`4 iron, 4 sulfur cluster binding`molecular_function;GO:0005829`cytosol`cellular_component;GO:0043546`molybdopterin cofactor binding`molecular_function;GO:0009055`electron carrier activity`molecular_function;GO:0030151`molybdenum ion binding`molecular_function;GO:0015944`formate oxidation`biological_process;GO:0008863`formate dehydrogenase (NAD+) activity`molecular_function
assembly_02614	Superoxide dismutase [Fe]`	Sod_Fe_C`Iron/manganese superoxide dismutases, C-terminal domain`;Sod_Fe_N`Iron/manganese superoxide dismutases, alpha-hairpin domain`	MULTISPECIES: superoxide dismutase`	-	-	Superoxide dismutase	assembly_02614`K04564	Transport and catabolism`Peroxisome;Signal transduction`FoxO signaling pathway;Neurodegenerative diseases`Huntington's disease	GO:0046872`metal ion binding`molecular_function;GO:0004784`superoxide dismutase activity`molecular_function
assembly_04933	-	-	cytoplasmic protein`	-	-	-	-	-	-
assembly_00648	Dihydroxyacetone kinase`	Dak1`Dak1 domain`;Dak2`DAK2 domain`	MULTISPECIES: glycerone kinase`	TIGR02365	dha_L_ycgS: dihydroxyacetone kinase, L subunit;TIGR02362	dhaK1b: probable dihydroxyacetone kinase DhaK1b subunit;TIGR02361	dak_ATP: dihydroxyacetone kinase;TIGR02363	dhaK1: dihydroxyacetone kinase, DhaK subunit	-	-	assembly_00648`K00863	Immune system`RIG-I-like receptor signaling pathway;Lipid metabolism`Glycerolipid metabolism;Global and overview maps`Carbon metabolism;Energy metabolism`Methane metabolism	GO:0008289`lipid binding`molecular_function;GO:0046872`metal ion binding`molecular_function;GO:0019588`anaerobic glycerol catabolic process`biological_process;GO:0005524`ATP binding`molecular_function;GO:0004371`glycerone kinase activity`molecular_function
assembly_03435	Glutamate/aspartate import permease protein GltK`	BPD_transp_1`Binding-protein-dependent transport system inner membrane component`	MULTISPECIES: glutamate/aspartate ABC transporter permease GltK`	TIGR02138	phosphate_pstC: phosphate ABC transporter, permease protein PstC;TIGR01097	PhnE: phosphonate ABC transporter, permease protein PhnE;TIGR03003	ectoine_ehuD: ectoine/hydroxyectoine ABC transporter, permease protein EhuD;TIGR01726	HEQRo_perm_3TM: amino ABC transporter, permease protein, 3-TM region, His/Glu/Gln/Arg/opine family;TIGR03004	ectoine_ehuC: ectoine/hydroxyectoine ABC transporter, permease protein EhuC	-	ABC-type amino acid transport system, permease component	assembly_03435`K10002	Membrane transport`ABC transporters;Signal transduction`Two-component system	GO:0043190`ATP-binding cassette (ABC) transporter complex`cellular_component;GO:0022857`transmembrane transporter activity`molecular_function;GO:0006865`amino acid transport`biological_process
assembly_02830	-	YhhN`YhhN-like protein`	MULTISPECIES: hypothetical protein`	-	-	-	-	-	-
assembly_04746	5-amino-6-(5-phospho-D-ribitylamino)uracil phosphatase YigB`	HAD_2`Haloacid dehalogenase-like hydrolase`;Hydrolase`haloacid dehalogenase-like hydrolase`;Hydrolase_like`HAD-hyrolase-like`	MULTISPECIES: 5-amino-6-(5-phospho-D-ribitylamino)uracil phosphatase YigB`	TIGR02253	CTE7: HAD hydrolase, TIGR02253 family;TIGR01428	HAD_type_II: haloacid dehalogenase, type II;TIGR01662	HAD-SF-IIIA: HAD hydrolase, family IIIA;TIGR01668	YqeG_hyp_ppase: HAD phosphatase, family IIIA;TIGR02252	DREG-2: HAD hydrolase, REG-2-like, family IA;TIGR01509	HAD-SF-IA-v3: HAD hydrolase, family IA, variant 3;TIGR01449	PGP_bact: phosphoglycolate phosphatase, bacterial;TIGR01549	HAD-SF-IA-v1: HAD hydrolase, family IA, variant 1;TIGR02254	YjjG/YfnB: noncanonical pyrimidine nucleotidase, YjjG family;TIGR01460	HAD-SF-IIA: HAD hydrolase, family IIA	-	FMN phosphatase YigB, HAD superfamily	assembly_04746`K07025	-	GO:0022611`dormancy process`biological_process;GO:0009231`riboflavin biosynthetic process`biological_process;GO:0016791`phosphatase activity`molecular_function;GO:0043726`5-amino-6-(5-phosphoribitylamino)uracil phosphatase activity`molecular_function;GO:0000287`magnesium ion binding`molecular_function
assembly_03166	Probable spanin, inner membrane subunit`	-	MULTISPECIES: LysB family phage lysis regulatory protein`	TIGR03495	phage_LysB: phage lysis regulatory protein, LysB family	-	-	-	-	GO:0020002`host cell plasma membrane`cellular_component;GO:0019835`cytolysis`biological_process;GO:0016021`integral component of membrane`cellular_component
assembly_00179	Probable alcohol dehydrogenase`	Fe-ADH_2`Iron-containing alcohol dehydrogenase`;Lamprin`Lamprin`;Fe-ADH`Iron-containing alcohol dehydrogenase`	MULTISPECIES: L-threonine dehydrogenase`	TIGR04266	NDMA_methanol: NDMA-dependent methanol dehydrogenase;TIGR03405	Phn_Fe-ADH: phosphonate metabolism-associated iron-containing alcohol dehydrogenase;TIGR02638	lactal_redase: lactaldehyde reductase	-	Alcohol dehydrogenase, class IV	assembly_00179`K13954	Amino acid metabolism`Tyrosine metabolism;Carbohydrate metabolism`Glycolysis / Gluconeogenesis;Global and overview maps`Degradation of aromatic compounds;Lipid metabolism`Fatty acid degradation;Xenobiotics biodegradation and metabolism`Chloroalkane and chloroalkene degradation;Xenobiotics biodegradation and metabolism`Naphthalene degradation	GO:0008743`L-threonine 3-dehydrogenase activity`molecular_function;GO:0004022`alcohol dehydrogenase (NAD) activity`molecular_function;GO:0046872`metal ion binding`molecular_function
assembly_03720	Recombination-associated protein RdgC`	RdgC`Putative exonuclease, RdgC`	MULTISPECIES: recombination-associated protein RdgC`	-	-	-	assembly_03720`K03554	-	GO:0009295`nucleoid`cellular_component;GO:0005737`cytoplasm`cellular_component;GO:0006310`DNA recombination`biological_process
assembly_04162	Uncharacterized protein YjgR`	AAA`ATPase family associated with various cellular activities (AAA)`;AAA_19`Part of AAA domain`;AAA_22`AAA domain`;AAA_16`AAA ATPase domain`;DUF853`Bacterial protein of unknown function (DUF853)`;AAA_10`AAA-like domain`;FtsK_SpoIIIE`FtsK/SpoIIIE family`;DUF87`Domain of unknown function DUF87`;DUF2075`Uncharacterized conserved protein (DUF2075)`;TrwB_AAD_bind`Type IV secretion-system coupling prot…	MULTISPECIES: DUF853 domain-containing protein`	TIGR02746	TraC-F-type: type-IV secretion system protein TraC	-	Archaeal DNA helicase HerA or a related bacterial ATPase, contains HAS-barrel and ATPase domains	assembly_04162`K06915	-	-
assembly_00619	Uncharacterized protein YqjD`	YtxH`YtxH-like protein`;ApoLp-III`Apolipophorin-III precursor (apoLp-III)`;DUF883`Bacterial protein of unknown function (DUF883)`;Spore_III_AB`Stage III sporulation protein AB (spore_III_AB)`	MULTISPECIES: DUF883 domain-containing protein`	-	-	Membrane-anchored ribosome-binding protein, inhibits growth in stationary phase, ElaB/YqjD/DUF883 family	-	-	GO:0005886`plasma membrane`cellular_component;GO:0016021`integral component of membrane`cellular_component;GO:0043022`ribosome binding`molecular_function
assembly_00482	Protein AaeX`	DUF1656`Protein of unknown function (DUF1656)`	MULTISPECIES: DUF1656 domain-containing protein`	-	-	-	-	-	GO:0016021`integral component of membrane`cellular_component;GO:0005886`plasma membrane`cellular_component
assembly_02053	-	DUF2829`Protein of unknown function (DUF2829)`	DUF2829 domain-containing protein`	-	-	-	-	-	-
assembly_03789	-	-	MULTISPECIES: DUF2913 family protein`	-	-	-	-	-	-
assembly_00852	tRNA-modifying protein YgfZ`	GCV_T`Aminomethyltransferase folate-binding domain`	tRNA-modifying protein YgfZ`	TIGR03317	ygfZ_signature: folate-binding protein YgfZ	-	-	assembly_00852`K06980	-	GO:0005737`cytoplasm`cellular_component;GO:0008033`tRNA processing`biological_process;GO:0009451`RNA modification`biological_process;GO:0005542`folic acid binding`molecular_function
assembly_03856	UDP-3-O-(3-hydroxymyristoyl)glucosamine N-acyltransferase`	Hexapep_2`Hexapeptide repeat of succinyl-transferase`;Hexapep`Bacterial transferase hexapeptide (six repeats)`;LpxD`UDP-3-O-[3-hydroxymyristoyl] glucosamine N-acyltransferase, LpxD`	UDP-3-O-(3-hydroxymyristoyl)glucosamine N-acyltransferase`	TIGR03570	NeuD_NnaD: sugar O-acyltransferase, sialic acid O-acetyltransferase NeuD family;TIGR01173	glmU: UDP-N-acetylglucosamine diphosphorylase/glucosamine-1-phosphate N-acetyltransferase;TIGR02091	glgC: glucose-1-phosphate adenylyltransferase;TIGR01852	lipid_A_lpxA: acyl-[acyl-carrier-protein]-UDP-N-acetylglucosamine O-acyltransferase;TIGR03992	Arch_glmU: UDP-N-acetylglucosamine diphosphorylase/glucosamine-1-phosphate N-acetyltransferase;TIGR03532	DapD_Ac: 2,3,4,5-tetrahydropyridine-2,6-dicarboxylate N-acetyltransferase;TIGR01172	cysE: serine O-acetyltransferase;TIGR04016	WcaB: colanic acid biosynthesis acetyltransferase WcaB;TIGR01853	lipid_A_lpxD: UDP-3-O-[3-hydroxymyristoyl] glucosamine N-acyltransferase LpxD;TIGR03991	alt_bact_glmU: UDP-N-acetylglucosamine diphosphorylase/glucosamine-1-phosphate N-acetyltransferase	-	UDP-3-O-[3-hydroxymyristoyl] glucosamine N-acyltransferase	assembly_03856`K02536	Glycan biosynthesis and metabolism`Lipopolysaccharide biosynthesis	GO:0016410`N-acyltransferase activity`molecular_function;GO:0009245`lipid A biosynthetic process`biological_process;GO:0043764`UDP-3-O-[3-hydroxymyristoyl] glucosamine N-acyltransferase activity`molecular_function
assembly_03878	Iron-sulfur cluster insertion protein ErpA`	Fe-S_biosyn`Iron-sulphur cluster biosynthesis`	MULTISPECIES: iron-sulfur cluster insertion protein ErpA`	TIGR01997	sufA_proteo: FeS assembly scaffold SufA;TIGR03341	YhgI_GntY: IscR-regulated protein YhgI;TIGR02011	IscA: iron-sulfur cluster assembly protein IscA;TIGR00049	TIGR00049: iron-sulfur cluster assembly accessory protein	-	Fe-S cluster assembly iron-binding protein IscA	assembly_03878`K15724	-	GO:0051536`iron-sulfur cluster binding`molecular_function;GO:0005198`structural molecule activity`molecular_function;GO:0097428`protein maturation by iron-sulfur cluster transfer`biological_process;GO:0005506`iron ion binding`molecular_function;GO:0016226`iron-sulfur cluster assembly`biological_process
assembly_01245	Probable arabinose 5-phosphate isomerase`	SIS`SIS domain`	SIS domain-containing protein`	TIGR03127	RuMP_HxlB: 6-phospho 3-hexuloisomerase;TIGR00393	kpsF: sugar isomerase, KpsF/GutQ family	-	D-arabinose 5-phosphate isomerase GutQ;CBS domain	-	-	GO:1901135`carbohydrate derivative metabolic process`biological_process;GO:0005975`carbohydrate metabolic process`biological_process;GO:0097367`carbohydrate derivative binding`molecular_function;GO:0046872`metal ion binding`molecular_function;GO:0019146`arabinose-5-phosphate isomerase activity`molecular_function
assembly_04463	Uncharacterized lipoprotein YjbH`	YjbH`Exopolysaccharide biosynthesis protein YbjH`	MULTISPECIES: YjbH domain-containing protein`	-	-	-	-	-	GO:0045226`extracellular polysaccharide biosynthetic process`biological_process;GO:0005886`plasma membrane`cellular_component
assembly_00273	4'-phosphopantetheinyl transferase AcpT`	ACPS`4'-phosphopantetheinyl transferase superfamily`	MULTISPECIES: 4'-phosphopantetheinyl transferase AcpT`	TIGR00556	pantethn_trn: phosphopantetheine--protein transferase domain	-	Phosphopantetheinyl transferase	assembly_00273`K06133	Metabolism of cofactors and vitamins`Pantothenate and CoA biosynthesis	GO:0000287`magnesium ion binding`molecular_function;GO:0008897`holo-[acyl-carrier-protein] synthase activity`molecular_function
assembly_04634	Uncharacterized 8.2 kDa protein in gpA 5'region`	DZR`Double zinc ribbon`;zf-dskA_traR`Prokaryotic dksA/traR C4-type zinc finger`;DUF1272`Protein of unknown function (DUF1272)`	hypothetical protein`	TIGR02890	bacill_yteA: regulatory protein, yteA family;TIGR02419	C4_traR_proteo: phage/conjugal plasmid C-4 type zinc finger protein, TraR family	-	-	-	-	GO:0008270`zinc ion binding`molecular_function
assembly_01755	Histidinol-phosphate aminotransferase`	Aminotran_1_2`Aminotransferase class I and II`;Alliinase_C`Allinase`	histidinol-phosphate transaminase`	TIGR03542	DAPAT_plant: LL-diaminopimelate aminotransferase;TIGR01265	tyr_nico_aTase: tyrosine/nicotianamine family aminotransferase;TIGR04544	3metArgNH2trans: beta-methylarginine biosynthesis bifunctional aminotransferase;TIGR01141	hisC: histidinol-phosphate transaminase;TIGR03947	viomycin_VioD: capreomycidine synthase;TIGR01264	tyr_amTase_E: tyrosine aminotransferase;TIGR03539	DapC_actino: succinyldiaminopimelate transaminase;TIGR04350	C_S_lyase_PatB: putative C-S lyase;TIGR03540	DapC_direct: LL-diaminopimelate aminotransferase;TIGR03537	DapC: succinyldiaminopimelate transaminase;TIGR03538	DapC_gpp: succinyldiaminopimelate transaminase;TIGR01140	L_thr_O3P_dcar: threonine-phosphate decarboxylase	-	Histidinol-phosphate/aromatic aminotransferase or cobyric acid decarboxylase	assembly_01755`K00817	Amino acid metabolism`Phenylalanine, tyrosine and tryptophan biosynthesis;Amino acid metabolism`Phenylalanine metabolism;Biosynthesis of other secondary metabolites`Tropane, piperidine and pyridine alkaloid biosynthesis;Biosynthesis of other secondary metabolites`Novobiocin biosynthesis;Amino acid metabolism`Histidine metabolism;Global and overview maps`Biosynthesis of amino acids;Amino acid meta…	GO:0004400`histidinol-phosphate transaminase activity`molecular_function;GO:0030170`pyridoxal phosphate binding`molecular_function;GO:0000105`histidine biosynthetic process`biological_process
assembly_03721	Pyrimidine/purine nucleoside phosphorylase`	DUF1255`Protein of unknown function (DUF1255)`	MULTISPECIES: pyrimidine/purine nucleoside phosphorylase`	-	-	-	assembly_03721`K09913	-	GO:0004731`purine-nucleoside phosphorylase activity`molecular_function;GO:0016154`pyrimidine-nucleoside phosphorylase activity`molecular_function;GO:0009032`thymidine phosphorylase activity`molecular_function;GO:0047975`guanosine phosphorylase activity`molecular_function;GO:0004850`uridine phosphorylase activity`molecular_function
assembly_02396	Uncharacterized protein YdcY`	DUF2526`Protein of unknown function (DUF2526)`	MULTISPECIES: DUF2526 family protein`	-	-	-	-	-	-
assembly_01569	Bicyclomycin resistance protein`	Sugar_tr`Sugar (and other) transporter`;MFS_1`Major Facilitator Superfamily`;MFS_4`Uncharacterised MFS-type transporter YbfB`	MULTISPECIES: Bcr/CflA family multidrug efflux MFS transporter`	TIGR00880	2_A_01_02: multidrug resistance protein;TIGR00891	2A0112: MFS transporter, sialate:H+ symporter (SHS) family;TIGR00893	2A0114: D-galactonate transporter;TIGR00710	efflux_Bcr_CflA: drug resistance transporter, Bcr/CflA subfamily;TIGR00711	efflux_EmrB: drug resistance MFS transporter, drug:H+ antiporter-2 (14 Spanner) (DHA2) family;TIGR00892	2A0113: monocarboxylate transporter;TIGR00881	2A0104: phosphoglycerate transporter family protein;TIGR00898	2A0119: cation transport protein;TIGR00895	2A0115: MFS transporter, aromatic acid:H+ symporter (AAHS) family;TIGR00900	2A0121: H+ Antiporter protein	-	-	assembly_01569`K07552	-	GO:0006855`drug transmembrane transport`biological_process;GO:0046677`response to antibiotic`biological_process;GO:0016021`integral component of membrane`cellular_component;GO:0035442`dipeptide transmembrane transport`biological_process;GO:0042910`xenobiotic transporter activity`molecular_function;GO:0015031`protein transport`biological_process;GO:0071916`dipeptide transmembrane transporter activ…
assembly_01107	UDP-glucose:undecaprenyl-phosphate glucose-1-phosphate transferase`	Bac_transf`Bacterial sugar transferase`;CoA_binding_3`CoA-binding domain`	MULTISPECIES: undecaprenyl-phosphate glucose phosphotransferase`	TIGR03013	EpsB_2: sugar transferase, PEP-CTERM system associated;TIGR03022	WbaP_sugtrans: undecaprenyl-phosphate galactose phosphotransferase WbaP;TIGR03025	EPS_sugtrans: exopolysaccharide biosynthesis polyprenyl glycosylphosphotransferase;TIGR03023	WcaJ_sugtrans: undecaprenyl-phosphate glucose phosphotransferase	-	Sugar transferase involved in LPS biosynthesis (colanic, teichoic acid)	assembly_01107`K03606	-	GO:0016757`transferase activity, transferring glycosyl groups`molecular_function;GO:0009103`lipopolysaccharide biosynthetic process`biological_process;GO:0089702`undecaprenyl-phosphate glucose phosphotransferase activity`molecular_function;GO:0016021`integral component of membrane`cellular_component;GO:0009242`colanic acid biosynthetic process`biological_process;GO:0005886`plasma membrane`cellula…
assembly_02136	Murein tetrapeptide carboxypeptidase`	Peptidase_S66`LD-carboxypeptidase`	MULTISPECIES: muramoyltetrapeptide carboxypeptidase`	-	-	Muramoyltetrapeptide carboxypeptidase LdcA (peptidoglycan recycling)	assembly_02136`K01297	-	GO:0008360`regulation of cell shape`biological_process;GO:0009254`peptidoglycan turnover`biological_process;GO:0071555`cell wall organization`biological_process;GO:0004180`carboxypeptidase activity`molecular_function;GO:0008236`serine-type peptidase activity`molecular_function;GO:0009252`peptidoglycan biosynthetic process`biological_process;GO:0005737`cytoplasm`cellular_component
assembly_04513	Regulator of sigma D`	Rsd_AlgQ`Regulator of RNA polymerase sigma(70) subunit, Rsd/AlgQ`	MULTISPECIES: Rsd/AlgQ family anti-sigma factor`	-	-	Regulator of sigma D	assembly_04513`K07740	-	GO:0006355`regulation of transcription, DNA-templated`biological_process;GO:0005737`cytoplasm`cellular_component
assembly_01390	Uncharacterized protein YpeB`	QSregVF_b`Putative quorum-sensing-regulated virulence factor`	MULTISPECIES: DUF3820 family protein`	-	-	Uncharacterized conserved protein, DUF3820 family	assembly_01390`K09954	-	-
assembly_01862	Regulatory protein SdiA`	Sigma70_r4_2`Sigma-70, region 4`;Autoind_bind`Autoinducer binding domain`;HTH_23`Homeodomain-like domain`;GerE`Bacterial regulatory proteins, luxR family`	MULTISPECIES: transcriptional regulator SdiA`	TIGR03020	EpsA: transcriptional regulator EpsA;TIGR03541	reg_near_HchA: LuxR family transcriptional regulatory, chaperone HchA-associated	-	DNA-binding transcriptional regulator, CsgD family	assembly_01862`K07782	Signal transduction`Two-component system	GO:0032467`positive regulation of cytokinesis`biological_process;GO:0007049`cell cycle`biological_process;GO:0051301`cell division`biological_process;GO:0003677`DNA binding`molecular_function;GO:2000144`positive regulation of DNA-templated transcription, initiation`biological_process
assembly_00435	Trk system potassium uptake protein TrkA`	Epimerase`NAD dependent epimerase/dehydratase family`;DAO`FAD dependent oxidoreductase`;Pyr_redox`Pyridine nucleotide-disulphide oxidoreductase`;Sacchrp_dh_NADP`Saccharopine dehydrogenase NADP binding domain`;TrkA_C`TrkA-C domain`;UDPG_MGDP_dh_N`UDP-glucose/GDP-mannose dehydrogenase family, NAD binding domain`;3HCDH_N`3-hydroxyacyl-CoA dehydrogenase, NAD binding domain`;AlaDh_PNT_C`Alanine dehydr…	MULTISPECIES: Trk system potassium transporter TrkA`	TIGR00507	aroE: shikimate dehydrogenase;TIGR02964	xanthine_xdhC: xanthine dehydrogenase accessory protein XdhC;TIGR00745	apbA_panE: 2-dehydropantoate 2-reductase;TIGR01988	Ubi-OHases: ubiquinone biosynthesis hydroxylase, UbiH/UbiF/VisC/COQ6 family;TIGR01035	hemA: glutamyl-tRNA reductase;TIGR03026	NDP-sugDHase: nucleotide sugar dehydrogenase	-	Trk K+ transport system, NAD-binding component	assembly_00435`K03499	-	GO:0015079`potassium ion transmembrane transporter activity`molecular_function;GO:0005886`plasma membrane`cellular_component
assembly_03981	Putative inhibitor of glucose uptake transporter SgrT`	SgrT`Inhibitor of glucose uptake transporter SgrT`	MULTISPECIES: glucose uptake inhibitor SgrT`	-	-	-	-	-	GO:0046325`negative regulation of glucose import`biological_process;GO:0004857`enzyme inhibitor activity`molecular_function;GO:0009401`phosphoenolpyruvate-dependent sugar phosphotransferase system`biological_process
assembly_02091	PhoP/PhoQ regulator MgrB`	MgrB`MgrB protein`	MULTISPECIES: PhoP/PhoQ regulator MgrB`	-	-	-	-	-	GO:0070298`negative regulation of phosphorelay signal transduction system`biological_process;GO:0016021`integral component of membrane`cellular_component;GO:0005886`plasma membrane`cellular_component
assembly_00092	AsmA family protein YicH`	DUF4097`Putative adhesin`;AsmA`AsmA family`;DUF748`Domain of Unknown Function (DUF748)`;AsmA_2`AsmA-like C-terminal region`	MULTISPECIES: AsmA family protein`	-	-	-	-	-	GO:0005829`cytosol`cellular_component
assembly_01989	Zinc import ATP-binding protein ZnuC`	AAA_22`AAA domain`;AAA_25`AAA domain`;AAA_16`AAA ATPase domain`;AAA_29`P-loop containing region of AAA domain`;SMC_N`RecF/RecN/SMC N terminal domain`;DUF258`Protein of unknown function, DUF258`;AAA_21`AAA domain, putative AbiEii toxin, Type IV TA system`;ABC_tran`ABC transporter`	MULTISPECIES: zinc ABC transporter ATP-binding protein ZnuC`	TIGR01184	ntrCD: nitrate ABC transporter, ATP-binding proteins C and D;TIGR04520	ECF_ATPase_1: energy-coupling factor transporter ATPase;TIGR02324	CP_lyasePhnL: phosphonate C-P lyase system protein PhnL;TIGR01192	chvA: glucan exporter ATP-binding protein;TIGR02211	LolD_lipo_ex: lipoprotein releasing system, ATP-binding protein;TIGR03796	NHLM_micro_ABC1: NHLM bacteriocin system ABC transporter, peptidase/ATP-binding protein;TIGR00972	3a0107s01c2: phosphate ABC transporter, ATP-binding protein;TIGR00630	uvra: excinuclease ABC subunit A;TIGR04521	ECF_ATPase_2: energy-coupling factor transporter ATPase;TIGR02142	modC_ABC: molybdate ABC transporter, ATP-binding protein;TIGR01187	potA: polyamine ABC transporter, ATP-binding protein;TIGR02868	CydC: thiol reductant ABC exporter, CydC subunit;TIGR03411	urea_trans_UrtD: urea ABC transporter, ATP-binding protein UrtD;TIGR02204	MsbA_rel: ABC transporter, permease/ATP-binding protein;TIGR02314	ABC_MetN: D-methionine ABC transporter, ATP-binding protein;TIGR03608	L_ocin_972_ABC: putative bacteriocin export ABC transporter, lactococcin 972 group;TIGR03522	GldA_ABC_ATP: gliding motility-associated ABC transporter ATP-binding subunit GldA;TIGR02769	nickel_nikE: nickel import ATP-binding protein NikE;TIGR03265	PhnT2: putative 2-aminoethylphosphonate ABC transporter, ATP-binding protein;TIGR03005	ectoine_ehuA: ectoine/hydroxyectoine ABC transporter, ATP-binding protein EhuA;TIGR00957	MRP_assoc_pro: multi drug resistance-associated protein (MRP);TIGR03415	ABC_choXWV_ATP: choline ABC transporter, ATP-binding protein;TIGR04406	LPS_export_lptB: LPS export ABC transporter ATP-binding protein;TIGR01186	proV: glycine betaine/L-proline transport ATP binding subunit;TIGR03258	PhnT: 2-aminoethylphosphonate ABC transport system, ATP-binding component PhnT;TIGR03864	PQQ_ABC_ATP: ABC transporter, ATP-binding subunit, PQQ-dependent alcohol dehydrogenase system;TIGR03873	F420-0_ABC_ATP: proposed F420-0 ABC transporter, ATP-binding protein;TIGR03269	met_CoM_red_A2: methyl coenzyme M reductase system, component A2;TIGR00954	3a01203: peroxysomal long chain fatty acyl transporter;TIGR02770	nickel_nikD: nickel import ATP-binding protein NikD;TIGR03375	type_I_sec_LssB: type I secretion system ATPase;TIGR01277	thiQ: thiamine ABC transporter, ATP-binding protein;TIGR03740	galliderm_ABC: lantibiotic protection ABC transporter, ATP-binding subunit;TIGR01188	drrA: daunorubicin resistance ABC transporter, ATP-binding protein;TIGR03410	urea_trans_UrtE: urea ABC transporter, ATP-binding protein UrtE;TIGR03797	NHLM_micro_ABC2: NHLM bacteriocin system ABC transporter, ATP-binding protein;TIGR02982	heterocyst_DevA: ABC exporter ATP-binding subunit, DevA family;TIGR02673	FtsE: cell division ATP-binding protein FtsE;TIGR01271	CFTR_protein: cystic fibrosis transmembrane conductor regulator (CFTR);TIGR00958	3a01208: antigen peptide transporter 2;TIGR00968	3a0106s01: sulfate ABC transporter, ATP-binding protein;TIGR01194	cyc_pep_trnsptr: cyclic peptide transporter;TIGR02323	CP_lyasePhnK: phosphonate C-P lyase system protein PhnK;TIGR02315	ABC_phnC: phosphonate ABC transporter, ATP-binding protein;TIGR03771	anch_rpt_ABC: anchored repeat-type ABC transporter, ATP-binding subunit;TIGR01189
assembly_04632	Replication gene A protein`	Phage_GPA`Bacteriophage replication gene A protein (GPA)`	replication endonuclease`	-	-	-	assembly_04632`K02907	Translation`Ribosome	GO:0004519`endonuclease activity`molecular_function;GO:0039693`viral DNA genome replication`biological_process;GO:0006260`DNA replication`biological_process
assembly_04884	Virulence-associated protein VagC`	MazE_antitoxin`Antidote-toxin recognition MazE, bacterial antitoxin`	MULTISPECIES: AbrB/MazE/SpoVT family DNA-binding domain-containing protein`	-	-	-	-	-	GO:0003677`DNA binding`molecular_function;GO:0009405`pathogenesis`biological_process
assembly_00990	-	-	MULTISPECIES: hypothetical protein`	-	-	-	-	-	-
assembly_04147	Insertion element IS1 protein InsB`	DDE_Tnp_IS1`IS1 transposase`	transposase`	-	-	Transposase and inactivated derivatives, IS1 family	assembly_04147`K07480	-	GO:0006313`transposition, DNA-mediated`biological_process;GO:0004803`transposase activity`molecular_function;GO:0003677`DNA binding`molecular_function
assembly_04458	Maltose/maltodextrin transport system permease protein MalF`	BPD_transp_1`Binding-protein-dependent transport system inner membrane component`;MalF_P2`Maltose transport system permease protein MalF P2 domain`;DUF3339`Protein of unknown function (DUF3339)`;TM_PBP2_N`N-terminal of TM subunit in PBP-dependent ABC transporters`	maltose ABC transporter permease MalF`	TIGR02140	permease_CysW: sulfate ABC transporter, permease protein CysW;TIGR03262	PhnU2: putative 2-aminoethylphosphonate ABC transporter, permease protein;TIGR00969	3a0106s02: sulfate ABC transporter, permease protein;TIGR01581	Mo_ABC_porter: NifC-like ABC-type porter;TIGR02139	permease_CysT: sulfate ABC transporter, permease protein CysT;TIGR02141	modB_ABC: molybdate ABC transporter, permease protein	-	ABC-type sugar transport system, permease component	assembly_04458`K10109	Membrane transport`ABC transporters	GO:0042956`maltodextrin transport`biological_process;GO:1990060`maltose transport complex`cellular_component;GO:0015423`maltose-transporting ATPase activity`molecular_function
assembly_04119	-	DUF2955`Protein of unknown function (DUF2955)`	DUF2955 domain-containing protein`	-	-	-	-	-	-
assembly_00867	Poly-beta-1,6-N-acetyl-D-glucosamine synthase`	Glyco_tranf_2_3`Glycosyltransferase like family 2`;Glyco_tranf_2_2`Glycosyltransferase like family 2`;Glyco_transf_21`Glycosyl transferase family 21`;Glyco_trans_2_3`Glycosyl transferase family group 2`;Glycos_transf_2`Glycosyl transferase family 2`;Chitin_synth_2`Chitin synthase`	MULTISPECIES: poly-beta-1,6 N-acetyl-D-glucosamine synthase`	TIGR03472	HpnI: hopanoid biosynthesis associated glycosyl transferase protein HpnI;TIGR04182	glyco_TIGR04182: glycosyltransferase, TIGR04182 family;TIGR03111	glyc2_xrt_Gpos1: putative glycosyltransferase, exosortase G-associated;TIGR03965	mycofact_glyco: mycofactocin system glycosyltransferase;TIGR03937	PgaC_IcaA: poly-beta-1,6 N-acetyl-D-glucosamine synthase;TIGR03030	CelA: cellulose synthase catalytic subunit (UDP-forming);TIGR04017	WcaA: colanic acid biosynthesis glycosyltransferase WcaA;TIGR03469	HpnB: hopene-associated glycosyltransferase HpnB;TIGR04242	nodulat_NodC: chitooligosaccharide synthase NodC;TIGR04283	glyco_like_mftF: transferase 2, rSAM/selenodomain-associated	-	Glycosyltransferase, catalytic subunit of cellulose synthase and poly-beta-1,6-N-acetylglucosamine synthase	assembly_00867`K11936	-	GO:0005886`plasma membrane`cellular_component;GO:0008375`acetylglucosaminyltransferase activity`molecular_function;GO:0016021`integral component of membrane`cellular_component;GO:0043708`cell adhesion involved in biofilm formation`biological_process
assembly_04063	Soluble lytic murein transglycosylase`	SLT`Transglycosylase SLT domain`;TPR_19`Tetratricopeptide repeat`;SLT_L`Soluble lytic murein transglycosylase L domain`	murein transglycosylase`	-	-	Soluble lytic murein transglycosylase and related regulatory proteins (some contain LysM/invasin domains)	assembly_04063`K08309	-	GO:0042597`periplasmic space`cellular_component;GO:0016020`membrane`cellular_component;GO:0071555`cell wall organization`biological_process;GO:0000270`peptidoglycan metabolic process`biological_process;GO:0008933`lytic transglycosylase activity`molecular_function;GO:0016829`lyase activity`molecular_function;GO:0004553`hydrolase activity, hydrolyzing O-glycosyl compounds`molecular_function
assembly_02635	-	-	-	-	-	-	-	-	-
assembly_02871	Cold shock-like protein CspJ`	-	-	-	-	-	-	-	-
assembly_02265	HTH-type transcriptional regulator CysB`	HTH_1`Bacterial regulatory helix-turn-helix protein, lysR family`;LysR_substrate`LysR substrate binding domain`	MULTISPECIES: HTH-type transcriptional regulator CysB`	TIGR02036	dsdC: D-serine deaminase transcriptional activator;TIGR02424	TF_pcaQ: pca operon transcription factor PcaQ;TIGR03339	phn_lysR: aminoethylphosphonate catabolism associated LysR family transcriptional regulator;TIGR03418	chol_sulf_TF: putative choline sulfate-utilization transcription factor	-	-	assembly_02265`K13634	-	GO:0003700`transcription factor activity, sequence-specific DNA binding`molecular_function;GO:0003677`DNA binding`molecular_function;GO:0005737`cytoplasm`cellular_component;GO:0019344`cysteine biosynthetic process`biological_process
assembly_02788	Uncharacterized protein YnjH`	DUF1496`Protein of unknown function (DUF1496)`	MULTISPECIES: DUF1496 domain-containing protein`	-	-	-	-	-	-
assembly_04025	Alanine--tRNA ligase`	tRNA-synt_2c`tRNA synthetases class II (A)`;tRNA_SAD`Threonyl and Alanyl tRNA synthetase second additional domain`	alanyl-tRNA editing protein`	TIGR03683	A-tRNA_syn_arch: alanine--tRNA ligase;TIGR00344	alaS: alanine--tRNA ligase	-	Alanyl-tRNA synthetase	-	-	GO:0008270`zinc ion binding`molecular_function;GO:0005524`ATP binding`molecular_function;GO:0004813`alanine-tRNA ligase activity`molecular_function;GO:0000049`tRNA binding`molecular_function;GO:0006419`alanyl-tRNA aminoacylation`biological_process;GO:0005737`cytoplasm`cellular_component
assembly_03796	Gamma-glutamyl phosphate reductase`	Aldedh`Aldehyde dehydrogenase family`	MULTISPECIES: glutamate-5-semialdehyde dehydrogenase`	TIGR02518	EutH_ACDH: acetaldehyde dehydrogenase (acetylating);TIGR01092	P5CS: delta l-pyrroline-5-carboxylate synthetase;TIGR03216	OH_muco_semi_DH: 2-hydroxymuconic semialdehyde dehydrogenase;TIGR00407	proA: glutamate-5-semialdehyde dehydrogenase	-	Gamma-glutamyl phosphate reductase	assembly_03796`K00147	Biosynthesis of other secondary metabolites`Carbapenem biosynthesis;Amino acid metabolism`Arginine and proline metabolism;Global and overview maps`Biosynthesis of amino acids	GO:0004350`glutamate-5-semialdehyde dehydrogenase activity`molecular_function;GO:0055129`L-proline biosynthetic process`biological_process;GO:0005737`cytoplasm`cellular_component;GO:0050661`NADP binding`molecular_function
assembly_00989	-	CBM-like`Polysaccharide lyase family 4, domain III`;FeoA`FeoA domain`;FabA`FabA-like domain`	retention module-containing protein`	-	-	-	-	-	-
assembly_03416	N-acetylglucosamine repressor`	HTH_IclR`IclR helix-turn-helix domain`;HTH_24`Winged helix-turn-helix DNA-binding`;MarR`MarR family`;Fe_dep_repress`Iron dependent repressor, N-terminal DNA binding domain`;HTH_Crp_2`Crp-like helix-turn-helix domain`;ROK`ROK family`;MarR_2`MarR family`	ROK family transcriptional regulator`	TIGR00744	ROK_glcA_fam: ROK family protein (putative glucokinase)	-	Sugar kinase of the NBD/HSP70 family, may contain an N-terminal HTH domain	assembly_03416`K02565	-	GO:0005975`carbohydrate metabolic process`biological_process;GO:0003677`DNA binding`molecular_function;GO:0003700`transcription factor activity, sequence-specific DNA binding`molecular_function
assembly_01706	ATP-dependent Clp protease ATP-binding subunit ClpA`	AAA_3`ATPase family associated with various cellular activities (AAA)`;AAA_16`AAA ATPase domain`;AAA_33`AAA domain`;TniB`Bacterial TniB protein`;IstB_IS21`IstB-like ATP binding protein`;Sigma54_activat`Sigma-54 interaction domain`;DUF258`Protein of unknown function, DUF258`;AAA_18`AAA domain`;AAA_14`AAA domain`;RuvB_N`Holliday junction DNA helicase ruvB N-terminus`;Mg_chelatase`Magnesium chelatas…	MULTISPECIES: ATP-dependent Clp protease ATP-binding subunit ClpA`	TIGR01243	CDC48: AAA family ATPase, CDC48 subfamily;TIGR02397	dnaX_nterm: DNA polymerase III, subunit gamma and tau;TIGR03345	VI_ClpV1: type VI secretion ATPase, ClpV1 family;TIGR00382	clpX: ATP-dependent Clp protease, ATP-binding subunit ClpX;TIGR00763	lon: endopeptidase La;TIGR00390	hslU: ATP-dependent protease HslVU, ATPase subunit;TIGR02928	TIGR02928: orc1/cdc6 family replication initiation protein;TIGR03346	chaperone_ClpB: ATP-dependent chaperone protein ClpB;TIGR02639	ClpA: ATP-dependent Clp protease ATP-binding subunit ClpA	-	ATP-dependent Clp protease ATP-binding subunit ClpA	assembly_01706`K03694	-	GO:0019538`protein metabolic process`biological_process;GO:0005524`ATP binding`molecular_function;GO:0016887`ATPase activity`molecular_function;GO:0043335`protein unfolding`biological_process
assembly_04989	-	-	hypothetical protein`	-	-	-	-	-	-
assembly_03811	-	Wzy_C_2`Virulence factor membrane-bound polymerase, C-terminal`;PglL_A`Protein glycosylation ligase`;Wzy_C`O-Antigen ligase`	O-antigen ligase family protein`	-	-	-	assembly_03811`K13009	-	-
assembly_00516	RNA polymerase sigma-54 factor`	Sigma54_CBD`Sigma-54 factor, core binding domain`;Sigma54_AID`Sigma-54 factor, Activator interacting domain (AID)`;Sigma54_DBD`Sigma-54, DNA binding domain`	MULTISPECIES: RNA polymerase factor sigma-54`	TIGR02395	rpoN_sigma: RNA polymerase sigma-54 factor	-	DNA-directed RNA polymerase specialized sigma subunit, sigma54 homolog	assembly_00516`K03092	Infectious diseases: Bacterial`Vibrio cholerae pathogenic cycle;Signal transduction`Two-component system	GO:0016987`sigma factor activity`molecular_function;GO:0003899`DNA-directed RNA polymerase activity`molecular_function;GO:0003677`DNA binding`molecular_function;GO:0001216`bacterial-type RNA polymerase transcriptional activator activity, sequence-specific DNA binding`molecular_function;GO:0006525`arginine metabolic process`biological_process;GO:0006352`DNA-templated transcription, initiation`biol…
assembly_02861	Arsenical resistance operon repressor`	HTH_20`Helix-turn-helix domain`;HTH_5`Bacterial regulatory protein, arsR family`	MULTISPECIES: transcriptional regulator`	-	-	-	-	-	GO:0046685`response to arsenic-containing substance`biological_process;GO:0003700`transcription factor activity, sequence-specific DNA binding`molecular_function;GO:0003677`DNA binding`molecular_function
assembly_03653	Uncharacterized protein YbaE`	SgrR_N`Sugar transport-related sRNA regulator N-term`;SBP_bac_5`Bacterial extracellular solute-binding proteins, family 5 Middle`	SgrR family transcriptional regulator`	-	-	DNA-binding transcriptional regulator SgrR of sgrS sRNA, contains a MarR-type HTH domain and a periplasmic-type solute-binding domain	-	-	-
assembly_00802	dITP/XTP pyrophosphatase`	Ham1p_like`Ham1 family`	MULTISPECIES: XTP/dITP diphosphatase`	TIGR00042	TIGR00042: non-canonical purine NTP pyrophosphatase, RdgB/HAM1 family	-	-	assembly_00802`K02428	Nucleotide metabolism`Purine metabolism	GO:0000166`nucleotide binding`molecular_function;GO:0046872`metal ion binding`molecular_function;GO:0009146`purine nucleoside triphosphate catabolic process`biological_process;GO:0017111`nucleoside-triphosphatase activity`molecular_function;GO:0047429`nucleoside-triphosphate diphosphatase activity`molecular_function;GO:0009117`nucleotide metabolic process`biological_process
assembly_04270	tRNA dimethylallyltransferase`	AAA_33`AAA domain`;AAA_16`AAA ATPase domain`;IPPT`IPP transferase`;Zeta_toxin`Zeta toxin`;IPT`Isopentenyl transferase`	MULTISPECIES: tRNA (adenosine(37)-N6)-dimethylallyltransferase MiaA`	TIGR00174	miaA: tRNA dimethylallyltransferase	-	tRNA A37 N6-isopentenylltransferase MiaA	assembly_04270`K00791	Metabolism of terpenoids and polyketides`Zeatin biosynthesis	GO:0052381`tRNA dimethylallyltransferase activity`molecular_function;GO:0005524`ATP binding`molecular_function;GO:0008033`tRNA processing`biological_process
assembly_01294	-	-	MULTISPECIES: hypothetical protein`	-	-	-	-	-	-
assembly_02891	-	-	hypothetical protein`	-	-	-	-	-	-
assembly_01697	Hydroxylamine reductase`	Prismane`Prismane/CO dehydrogenase family`	MULTISPECIES: hydroxylamine reductase`	TIGR01702	CO_DH_cata: carbon-monoxide dehydrogenase, catalytic subunit;TIGR01703	hybrid_clust: hydroxylamine reductase	-	-	assembly_01697`K05601	Energy metabolism`Nitrogen metabolism	GO:0051537`2 iron, 2 sulfur cluster binding`molecular_function;GO:0050418`hydroxylamine reductase activity`molecular_function;GO:0046872`metal ion binding`molecular_function;GO:0005737`cytoplasm`cellular_component
assembly_02183	-	-	-	-	-	-	-	-	-
assembly_04307	Divalent-cation tolerance protein CutA`	CutA1`CutA1 divalent ion tolerance protein`	MULTISPECIES: divalent cation tolerance protein CutA`	-	-	-	assembly_04307`K03926	-	GO:0005737`cytoplasm`cellular_component;GO:0005507`copper ion binding`molecular_function;GO:0010038`response to metal ion`biological_process
assembly_01216	Ferredoxin YfhL`	Fer4_10`4Fe-4S dicluster domain`;Fer4`4Fe-4S binding domain`;Fer4_21`4Fe-4S dicluster domain`;Fer4_9`4Fe-4S dicluster domain`;GF_recep_IV`Growth factor receptor domain IV`;Fer4_7`4Fe-4S dicluster domain`;Fer4_2`4Fe-4S binding domain`;Fer4_6`4Fe-4S binding domain`	MULTISPECIES: YfhL family 4Fe-4S dicluster ferredoxin`	TIGR02700	flavo_MJ0208: archaeoflavoprotein, MJ0208 family;TIGR03224	benzo_boxA: benzoyl-CoA oxygenase/reductase, BoxA protein	-	Ferredoxin	-	-	GO:0051539`4 iron, 4 sulfur cluster binding`molecular_function;GO:0055114`oxidation-reduction process`biological_process;GO:0046872`metal ion binding`molecular_function
assembly_04109	-	-	MULTISPECIES: hypothetical protein`	-	-	-	-	-	-
assembly_00011	D-galactonate transporter`	Sugar_tr`Sugar (and other) transporter`;MFS_1`Major Facilitator Superfamily`	MFS transporter`	TIGR04259	oxa_formateAnti: oxalate/formate antiporter;TIGR00886	2A0108: nitrite transporter;TIGR00895	2A0115: MFS transporter, aromatic acid:H+ symporter (AAHS) family;TIGR00894	2A0114euk: Na(+)-dependent inorganic phosphate cotransporter;TIGR00881	2A0104: phosphoglycerate transporter family protein;TIGR02332	HpaX: 4-hydroxyphenylacetate permease;TIGR00712	glpT: glycerol-3-phosphate transporter;TIGR00711	efflux_EmrB: drug resistance MFS transporter, drug:H+ antiporter-2 (14 Spanner) (DHA2) family;TIGR00893	2A0114: D-galactonate transporter;TIGR00710	efflux_Bcr_CflA: drug resistance transporter, Bcr/CflA subfamily;TIGR00891	2A0112: MFS transporter, sialate:H+ symporter (SHS) family;TIGR00880	2_A_01_02: multidrug resistance protein	-	-	assembly_00011`K08194	-	GO:0016021`integral component of membrane`cellular_component;GO:0005886`plasma membrane`cellular_component;GO:0055085`transmembrane transport`biological_process
assembly_03119	Outer membrane porin F`	Porin_1`Gram-negative porin`;Porin_4`Gram-negative porin`	porin OmpF`	-	-	-	assembly_03119`K09476	Signal transduction`Two-component system;Antimicrobial resistance`beta-Lactam resistance	GO:0009279`cell outer membrane`cellular_component
assembly_02626	Putative monooxygenase YdhR`	ydhR`Putative mono-oxygenase ydhR`	MULTISPECIES: monooxygenase`	-	-	-	-	-	GO:0005829`cytosol`cellular_component;GO:0016491`oxidoreductase activity`molecular_function
assembly_03785	-	HTH_AraC`Bacterial regulatory helix-turn-helix proteins, AraC family`;HTH_18`Helix-turn-helix domain`	helix-turn-helix transcriptional regulator`	TIGR04094	adjacent_YSIRK: YSIRK-targeted surface antigen transcriptional regulator	-	-	-	-	-
assembly_01616	3-hydroxybenzoate 6-hydroxylase`	Lycopene_cycl`Lycopene cyclase protein`;FAD_binding_3`FAD binding domain`;FAD_binding_2`FAD binding domain`;Pyr_redox_2`Pyridine nucleotide-disulphide oxidoreductase`;NAD_binding_8`NAD(P)-binding Rossmann-like domain`;SE`Squalene epoxidase`;FAD_oxidored`FAD dependent oxidoreductase`;HI0933_like`HI0933-like protein`;GIDA`Glucose inhibited division protein A`;Trp_halogenase`Tryptophan halogenase`;D…	MULTISPECIES: 3-hydroxybenzoate 6-monooxygenase`	TIGR01989	COQ6: ubiquinone biosynthesis monooxygenase COQ6;TIGR03197	MnmC_Cterm: tRNA U-34 5-methylaminomethyl-2-thiouridine biosynthesis protein MnmC, C-terminal domain;TIGR01988	Ubi-OHases: ubiquinone biosynthesis hydroxylase, UbiH/UbiF/VisC/COQ6 family;TIGR01984	UbiH: 2-polyprenyl-6-methoxyphenol 4-hydroxylase;TIGR02032	GG-red-SF: geranylgeranyl reductase family;TIGR02023	BchP-ChlP: geranylgeranyl reductase;TIGR03219	salicylate_mono: salicylate 1-monooxygenase;TIGR02360	pbenz_hydroxyl: 4-hydroxybenzoate 3-monooxygenase	-	2-polyprenyl-6-methoxyphenol hydroxylase and related FAD-dependent oxidoreductases	assembly_01616`K00480	Xenobiotics biodegradation and metabolism`Dioxin degradation;Global and overview maps`Degradation of aromatic compounds;Xenobiotics biodegradation and metabolism`Polycyclic aromatic hydrocarbon degradation;Xenobiotics biodegradation and metabolism`Naphthalene degradation	GO:0018669`3-hydroxybenzoate 6-monooxygenase activity`molecular_function;GO:0019439`aromatic compound catabolic process`biological_process;GO:0071949`FAD binding`molecular_function
assembly_04807	Ribose import ATP-binding protein RbsA`	TsaE`Threonylcarbamoyl adenosine biosynthesis protein TsaE`;AAA_30`AAA domain`;AAA_16`AAA ATPase domain`;AAA_29`P-loop containing region of AAA domain`;ABC_ATPase`Predicted ATPase of the ABC class`;AAA_21`AAA domain, putative AbiEii toxin, Type IV TA system`;ABC_tran`ABC transporter`;DUF258`Protein of unknown function, DUF258`;SMC_N`RecF/RecN/SMC N terminal domain`	MULTISPECIES: ribose ABC transporter ATP-binding protein RbsA`	TIGR00630	uvra: excinuclease ABC subunit A;TIGR00972	3a0107s01c2: phosphate ABC transporter, ATP-binding protein;TIGR03796	NHLM_micro_ABC1: NHLM bacteriocin system ABC transporter, peptidase/ATP-binding protein;TIGR02211	LolD_lipo_ex: lipoprotein releasing system, ATP-binding protein;TIGR04520	ECF_ATPase_1: energy-coupling factor transporter ATPase;TIGR02324	CP_lyasePhnL: phosphonate C-P lyase system protein PhnL;TIGR01192	chvA: glucan exporter ATP-binding protein;TIGR01184	ntrCD: nitrate ABC transporter, ATP-binding proteins C and D;TIGR03522	GldA_ABC_ATP: gliding motility-associated ABC transporter ATP-binding subunit GldA;TIGR03608	L_ocin_972_ABC: putative bacteriocin export ABC transporter, lactococcin 972 group;TIGR02314	ABC_MetN: D-methionine ABC transporter, ATP-binding protein;TIGR03411	urea_trans_UrtD: urea ABC transporter, ATP-binding protein UrtD;TIGR02204	MsbA_rel: ABC transporter, permease/ATP-binding protein;TIGR02868	CydC: thiol reductant ABC exporter, CydC subunit;TIGR02142	modC_ABC: molybdate ABC transporter, ATP-binding protein;TIGR04521	ECF_ATPase_2: energy-coupling factor transporter ATPase;TIGR01187	potA: polyamine ABC transporter, ATP-binding protein;TIGR00957	MRP_assoc_pro: multi drug resistance-associated protein (MRP);TIGR03005	ectoine_ehuA: ectoine/hydroxyectoine ABC transporter, ATP-binding protein EhuA;TIGR03265	PhnT2: putative 2-aminoethylphosphonate ABC transporter, ATP-binding protein;TIGR02769	nickel_nikE: nickel import ATP-binding protein NikE;TIGR03375	type_I_sec_LssB: type I secretion system ATPase;TIGR02770	nickel_nikD: nickel import ATP-binding protein NikD;TIGR00954	3a01203: peroxysomal long chain fatty acyl transporter;TIGR03269	met_CoM_red_A2: methyl coenzyme M reductase system, component A2;TIGR03873	F420-0_ABC_ATP: proposed F420-0 ABC transporter, ATP-binding protein;TIGR03864	PQQ_ABC_ATP: ABC transporter, ATP-binding subunit, PQQ-dependent alcohol dehydrogenase system;TIGR04406	LPS_export_lptB: LPS export ABC transporter ATP-binding protein;TIGR03415	ABC_choXWV_ATP: choline ABC transporter, ATP-binding protein;TIGR01186	proV: glycine betaine/L-proline transport ATP binding subunit;TIGR03258	PhnT: 2-aminoethylphosphonate ABC transport system, ATP-binding component PhnT;TIGR00958	3a01208: antigen peptide transporter 2;TIGR01271	CFTR_protein: cystic fibrosis transmembrane conductor regulator (CFTR);TIGR02673	FtsE: cell division ATP-binding protein FtsE;TIGR03797	NHLM_micro_ABC2: NHLM bacteriocin system ABC transporter, ATP-binding protein;TIGR02982	heterocyst_DevA: ABC exporter ATP-binding subunit, DevA family;TIGR03410	urea_trans_UrtE: urea ABC transporter, ATP-binding protein UrtE;TIGR01188	drrA: daunorubicin resistance ABC transporter, ATP-binding protein;TIGR01277	thiQ: thiamine ABC transporter, ATP-binding protein;TIGR03740	galliderm_ABC: lantibiotic protection ABC transporter, ATP-binding subunit;TIGR01288	nodI: nodulation ABC transporter NodI;TIGR01189	ccmA: heme ABC exporter, ATP-binding protein CcmA;TIGR03771	anch_rpt_ABC: anchored repeat-type ABC transporter, ATP-binding subunit;TIGR02323	CP_lyasePhnK: phosphonate C-P lyase system protein PhnK;TIGR02315	ABC_phnC: phosphonate ABC transporter, ATP-binding protein;TIGR01194
assembly_01781	-	PDU_like`Putative propanediol utilisation`	MULTISPECIES: microcompartment protein PduM`	TIGR04493	microcomp_PduM: microcompartment protein PduM	-	-	-	-	-
assembly_04946	Relaxosome protein TraY`	TraY`TraY domain`	MULTISPECIES: TraY domain-containing protein`	-	-	-	-	-	GO:0005737`cytoplasm`cellular_component;GO:0003677`DNA binding`molecular_function;GO:0000746`conjugation`biological_process
assembly_02471	-	Cag12`Cag pathogenicity island protein Cag12`	hypothetical protein`	-	-	-	-	-	-
assembly_03629	Multidrug efflux pump subunit AcrA`	HlyD_3`HlyD family secretion protein`;Biotin_lipoyl_2`Biotin-lipoyl like`;HlyD`HlyD membrane-fusion protein of T1SS`;HlyD_D23`Barrel-sandwich domain of CusB or HlyD membrane-fusion`	MULTISPECIES: multidrug efflux RND transporter periplasmic adaptor subunit AcrA`	TIGR00998	8a0101: efflux pump membrane protein;TIGR01843	type_I_hlyD: type I secretion membrane fusion protein, HlyD family;TIGR00999	8a0102: membrane fusion protein cluster 2 protein;TIGR01730	RND_mfp: efflux transporter, RND family, MFP subunit	-	-	assembly_03629`K03585	Antimicrobial resistance`beta-Lactam resistance;Drug resistance`Cationic antimicrobial peptide (CAMP) resistance	GO:0005886`plasma membrane`cellular_component;GO:0046677`response to antibiotic`biological_process;GO:0055085`transmembrane transport`biological_process
assembly_04485	-	AAA_29`P-loop containing region of AAA domain`;NTPase_1`NTPase`;AAA_28`AAA domain`;AAA_18`AAA domain`;cobW`CobW/HypB/UreG, nucleotide-binding domain`;AAA_19`Part of AAA domain`	AAA family ATPase`	-	-	-	-	-	-
assembly_03306	UPF0098 protein YbhB`	PBP`Phosphatidylethanolamine-binding protein`	MULTISPECIES: kinase inhibitor`	TIGR00481	TIGR00481: Raf kinase inhibitor-like protein, YbhB/YbcL family	-	Uncharacterized conserved protein, phosphatidylethanolamine-binding protein (PEBP) family	assembly_03306`K06910	-	GO:0005737`cytoplasm`cellular_component
assembly_01762	Low-affinity putrescine importer PlaP`	AA_permease`Amino acid permease`;AA_permease_2`Amino acid permease`	MULTISPECIES: putrescine/proton symporter PlaP`	TIGR00909	2A0306: amino acid transporter;TIGR00907	2A0304: amino acid permease;TIGR00906	2A0303: cationic amino acid transport permease;TIGR01773	GABAperm: GABA permease;TIGR03428	ureacarb_perm: permease, urea carboxylase system;TIGR00908	2A0305: ethanolamine permease;TIGR00911	2A0308: L-type amino acid transporter;TIGR00905	2A0302: transporter, basic amino acid/polyamine antiporter (APA) family	-	Amino acid transporter	-	-	GO:0016021`integral component of membrane`cellular_component;GO:0005886`plasma membrane`cellular_component;GO:0006865`amino acid transport`biological_process;GO:0022857`transmembrane transporter activity`molecular_function
assembly_02649	Uncharacterized protein PM0654`	-	-	-	-	-	-	-	-
assembly_00906	Prepilin peptidase-dependent protein A`	N_methyl_3`Prokaryotic N-terminal methylation site`;N_methyl`Prokaryotic N-terminal methylation motif`;N_methyl_2`Type IV pilin N-term methylation site GFxxxE`	prepilin peptidase-dependent protein`	-	-	Type II secretory pathway, pseudopilin PulG	assembly_00906`K02679	-	-
assembly_01637	-	DUF2574`Protein of unknown function (DUF2574)`	DUF2574 family protein`	-	-	-	-	-	-
assembly_02481	-	-	-	-	-	-	-	-	-
assembly_04743	Protein RarD`	EamA`EamA-like transporter family`	MULTISPECIES: EamA family transporter RarD`	TIGR00688	rarD: protein RarD;TIGR00950	2A78: carboxylate/amino acid/amine transporter	-	Uncharacterized membrane protein RarD, contains two EamA domains	assembly_04743`K05786	-	GO:0005886`plasma membrane`cellular_component;GO:0016021`integral component of membrane`cellular_component;GO:0005887`integral component of plasma membrane`cellular_component
assembly_02319	Universal stress protein E`	Usp`Universal stress protein family`	MULTISPECIES: universal stress protein UspE`	-	-	Nucleotide-binding universal stress protein, UspA family	assembly_02319`K14055	-	GO:0005737`cytoplasm`cellular_component
assembly_01529	Ribonucleoside-diphosphate reductase 1 subunit beta`	Ribonuc_red_sm`Ribonucleotide reductase, small chain`	MULTISPECIES: ribonucleotide-diphosphate reductase subunit beta`	TIGR04171	RNR_1b_NrdF: ribonucleoside-diphosphate reductase, class 1b, beta subunit	-	Ribonucleotide reductase beta subunit, ferritin-like domain	assembly_01529`K00526	Nucleotide metabolism`Purine metabolism;Nucleotide metabolism`Pyrimidine metabolism	GO:0009263`deoxyribonucleotide biosynthetic process`biological_process;GO:0046872`metal ion binding`molecular_function;GO:0006260`DNA replication`biological_process;GO:0004748`ribonucleoside-diphosphate reductase activity, thioredoxin disulfide as acceptor`molecular_function
assembly_03795	Transcriptional activatory protein AadR`	HTH_Crp_2`Crp-like helix-turn-helix domain`;cNMP_binding`Cyclic nucleotide-binding domain`;MarR_2`MarR family`;HTH_20`Helix-turn-helix domain`;HTH_36`Helix-turn-helix domain`;MarR`MarR family`;Crp`Bacterial regulatory proteins, crp family`	Crp/Fnr family transcriptional regulator`	-	-	cAMP-binding domain of CRP or a regulatory subunit of cAMP-dependent protein kinases	assembly_03795`K01420	-	GO:0003700`transcription factor activity, sequence-specific DNA binding`molecular_function;GO:0003677`DNA binding`molecular_function
assembly_04868	Replication initiation protein`	IncFII_repA`IncFII RepA protein family`	MULTISPECIES: incFII family plasmid replication initiator RepA`	TIGR03474	incFII_RepA: incFII family plasmid replication initiator RepA	-	-	-	-	GO:0006276`plasmid maintenance`biological_process;GO:0006260`DNA replication`biological_process
assembly_00606	PFL-like enzyme TdcE`	Gly_radical`Glycine radical`;PFL-like`Pyruvate formate lyase-like`	MULTISPECIES: 2-ketobutyrate formate-lyase/pyruvate formate-lyase`	TIGR04394	choline_CutC: choline trimethylamine-lyase;TIGR01255	pyr_form_ly_1: formate acetyltransferase;TIGR04365	spare_glycyl: autonomous glycyl radical cofactor GrcA;TIGR01774	PFL2-3: glycyl radical enzyme, PFL2/glycerol dehydratase family	-	Pyruvate-formate lyase	assembly_00606`K00656	Carbohydrate metabolism`Propanoate metabolism;Carbohydrate metabolism`Pyruvate metabolism;Carbohydrate metabolism`Butanoate metabolism	GO:0016020`membrane`cellular_component;GO:0005975`carbohydrate metabolic process`biological_process;GO:0070689`L-threonine catabolic process to propionate`biological_process;GO:0006567`threonine catabolic process`biological_process;GO:0005737`cytoplasm`cellular_component;GO:0008861`formate C-acetyltransferase activity`molecular_function;GO:0043875`2-ketobutyrate formate-lyase activity`molecular_f…
assembly_02001	Inner membrane protein YebE`	DUF533`Protein of unknown function (DUF533)`;TerB`Tellurite resistance protein TerB`	MULTISPECIES: tellurite resistance TerB family protein`	-	-	Uncharacterized membrane protein YebE, DUF533 family	-	-	GO:0005886`plasma membrane`cellular_component;GO:0016021`integral component of membrane`cellular_component
assembly_00186	Inner membrane symporter YicJ`	MFS_2`MFS/sugar transport protein`;MFS_1`Major Facilitator Superfamily`	MULTISPECIES: MFS transporter`	TIGR00792	gph: sugar (Glycoside-Pentoside-Hexuronide) transporter	-	Na+/melibiose symporter or related transporter	-	-	GO:0006814`sodium ion transport`biological_process;GO:0015293`symporter activity`molecular_function;GO:0005886`plasma membrane`cellular_component;GO:0016021`integral component of membrane`cellular_component;GO:0008643`carbohydrate transport`biological_process
assembly_03960	Phospho-N-acetylmuramoyl-pentapeptide-transferase`	MraY_sig1`Phospho-N-acetylmuramoyl-pentapeptide-transferase signature 1`;Glycos_transf_4`Glycosyl transferase family 4`	MULTISPECIES: phospho-N-acetylmuramoyl-pentapeptide-transferase`	TIGR00445	mraY: phospho-N-acetylmuramoyl-pentapeptide-transferase	-	UDP-N-acetylmuramyl pentapeptide phosphotransferase/UDP-N-acetylglucosamine-1-phosphate transferase	assembly_03960`K01000	ko01502`;Glycan biosynthesis and metabolism`Peptidoglycan biosynthesis	GO:0007049`cell cycle`biological_process;GO:0008963`phospho-N-acetylmuramoyl-pentapeptide-transferase activity`molecular_function;GO:0051992`UDP-N-acetylmuramoyl-L-alanyl-D-glutamyl-meso-2,6-diaminopimelyl-D-alanyl-D-alanine:undecaprenyl-phosphate transferase activity`molecular_function;GO:0009252`peptidoglycan biosynthetic process`biological_process;GO:0016021`integral component of membrane`cell…
assembly_01188	-	-	-	-	-	-	-	-	-
assembly_01230	-	-	-	-	-	-	-	-	-
assembly_01159	-	Big_3_2`Bacterial Ig-like domain (group 3)`;HYR`HYR domain`;MG1`Alpha-2-macroglobulin MG1 domain`;Big_3_3`Bacterial Ig-like domain (group 3)`	BapA prefix-like domain-containing protein`	TIGR01965	VCBS_repeat: VCBS repeat;TIGR03661	T1SS_VCA0849: type I secretion C-terminal target domain (VC_A0849 subclass)	-	-	-	-	-
assembly_01944	Probable transport protein HsrA`	MFS_3`Transmembrane secretion effector`;TRI12`Fungal trichothecene efflux pump (TRI12)`;MFS_1`Major Facilitator Superfamily`;Sugar_tr`Sugar (and other) transporter`	MFS transporter`	TIGR00898	2A0119: cation transport protein;TIGR00881	2A0104: phosphoglycerate transporter family protein;TIGR00711	efflux_EmrB: drug resistance MFS transporter, drug:H+ antiporter-2 (14 Spanner) (DHA2) family;TIGR00893	2A0114: D-galactonate transporter;TIGR00710	efflux_Bcr_CflA: drug resistance transporter, Bcr/CflA subfamily;TIGR00891	2A0112: MFS transporter, sialate:H+ symporter (SHS) family;TIGR00880	2_A_01_02: multidrug resistance protein;TIGR04259	oxa_formateAnti: oxalate/formate antiporter;TIGR00900	2A0121: H+ Antiporter protein;TIGR00895	2A0115: MFS transporter, aromatic acid:H+ symporter (AAHS) family	-	-	-	-	GO:0016021`integral component of membrane`cellular_component;GO:0005886`plasma membrane`cellular_component;GO:0022857`transmembrane transporter activity`molecular_function
assembly_03254	Molybdopterin-synthase adenylyltransferase`	NAD_binding_7`Putative NAD(P)-binding`;ThiF`ThiF family`	MULTISPECIES: molybdopterin-synthase adenylyltransferase MoeB`	TIGR02354	thiF_fam2: thiamine biosynthesis protein ThiF;TIGR03736	PRTRC_ThiF: PRTRC system ThiF family protein;TIGR02355	moeB: molybdopterin synthase sulfurylase MoeB;TIGR01381	E1_like_apg7: E1-like protein-activating enzyme Gsa7p/Apg7p;TIGR01408	Ube1: ubiquitin-activating enzyme E1;TIGR03603	cyclo_dehy_ocin: thiazole/oxazole-forming peptide maturase, SagC family component;TIGR03882	cyclo_dehyd_2: bacteriocin biosynthesis cyclodehydratase domain;TIGR02356	adenyl_thiF: thiazole biosynthesis adenylyltransferase ThiF	-	Molybdopterin or thiamine biosynthesis adenylyltransferase	assembly_03254`K11996	Folding, sorting and degradation`Sulfur relay system	GO:0061605`molybdopterin-synthase adenylyltransferase activity`molecular_function;GO:0008641`small protein activating enzyme activity`molecular_function;GO:0006777`Mo-molybdopterin cofactor biosynthetic process`biological_process;GO:0046872`metal ion binding`molecular_function;GO:0005829`cytosol`cellular_component;GO:0005524`ATP binding`molecular_function
assembly_01445	Uncharacterized protein YfcL`	YfcL`YfcL protein`	MULTISPECIES: YfcL family protein`	-	-	-	-	-	-
assembly_00858	Single-stranded-DNA-specific exonuclease RecJ`	DHHA1`DHHA1 domain`;PEP-utilizers`PEP-utilising enzyme, mobile domain`;DHH`DHH family`	single-stranded-DNA-specific exonuclease RecJ`	TIGR00644	recJ: single-stranded-DNA-specific exonuclease RecJ	-	Single-stranded DNA-specific exonuclease, DHH superfamily, may be involved in archaeal DNA replication intiation	assembly_00858`K07462	Replication and repair`Mismatch repair;Replication and repair`Base excision repair;Replication and repair`Homologous recombination	GO:0045145`single-stranded DNA 5'-3' exodeoxyribonuclease activity`molecular_function;GO:0010165`response to X-ray`biological_process;GO:0006310`DNA recombination`biological_process;GO:0006281`DNA repair`biological_process;GO:0003676`nucleic acid binding`molecular_function
assembly_00805	Pyridoxal phosphate homeostasis protein`	Ala_racemase_N`Alanine racemase, N-terminal domain`	YggS family pyridoxal phosphate-dependent enzyme`	TIGR00044	TIGR00044: pyridoxal phosphate enzyme, YggS family	-	Uncharacterized pyridoxal phosphate-containing protein, affects Ilv metabolism, UPF0001 family	assembly_00805`K06997	-	GO:0030170`pyridoxal phosphate binding`molecular_function
assembly_01605	Galactoside transport system permease protein MglC`	BPD_transp_2`Branched-chain amino acid transport system / permease component`	MULTISPECIES: galactose/methyl galactoside ABC transporter permease MglC`	-	-	ABC-type glucose/galactose transport system, permease component	assembly_01605`K10541	Membrane transport`ABC transporters	GO:0016021`integral component of membrane`cellular_component;GO:0008643`carbohydrate transport`biological_process;GO:0005886`plasma membrane`cellular_component;GO:0022857`transmembrane transporter activity`molecular_function
assembly_04286	Fumarate reductase iron-sulfur subunit`	Fer4_7`4Fe-4S dicluster domain`;Fer4_18`4Fe-4S dicluster domain`;Fer4_8`4Fe-4S dicluster domain`;Fer4_2`4Fe-4S binding domain`;Fer2_3`2Fe-2S iron-sulfur cluster binding domain`;Fer4_17`4Fe-4S dicluster domain`;Fer4_4`4Fe-4S binding domain`;Fer4`4Fe-4S binding domain`;Fer4_10`4Fe-4S dicluster domain`;Fer4_16`4Fe-4S double cluster binding domain`;Fer2`2Fe-2S iron-sulfur cluster binding domain`;Fer4…	MULTISPECIES: succinate dehydrogenase/fumarate reductase iron-sulfur subunit`	TIGR00384	dhsB: succinate dehydrogenase and fumarate reductase iron-sulfur protein	-	Succinate dehydrogenase/fumarate reductase, Fe-S protein subunit	assembly_04286`K00245	Global and overview maps`Carbon metabolism;Energy metabolism`Carbon fixation pathways in prokaryotes;Signal transduction`Two-component system;Carbohydrate metabolism`Citrate cycle (TCA cycle);Carbohydrate metabolism`Butanoate metabolism;Energy metabolism`Oxidative phosphorylation;Carbohydrate metabolism`Pyruvate metabolism	GO:0051537`2 iron, 2 sulfur cluster binding`molecular_function;GO:0006099`tricarboxylic acid cycle`biological_process;GO:0051538`3 iron, 4 sulfur cluster binding`molecular_function;GO:0008177`succinate dehydrogenase (ubiquinone) activity`molecular_function;GO:0051539`4 iron, 4 sulfur cluster binding`molecular_function;GO:0009055`electron carrier activity`molecular_function;GO:0046872`metal ion bi…
assembly_02305	Periplasmic murein peptide-binding protein`	SBP_bac_5`Bacterial extracellular solute-binding proteins, family 5 Middle`	MULTISPECIES: peptide ABC transporter substrate-binding protein`	TIGR04028	SBP_KPN_01854: ABC transporter substrate binding protein, KPN_01854 family;TIGR02294	nickel_nikA: nickel ABC transporter, nickel/metallophore periplasmic binding protein	-	ABC-type oligopeptide transport system, periplasmic component	assembly_02305`K15580	Antimicrobial resistance`beta-Lactam resistance;Membrane transport`ABC transporters	GO:0042597`periplasmic space`cellular_component;GO:0055085`transmembrane transport`biological_process;GO:0042939`tripeptide transport`biological_process;GO:0030288`outer membrane-bounded periplasmic space`cellular_component;GO:0043190`ATP-binding cassette (ABC) transporter complex`cellular_component;GO:0015031`protein transport`biological_process
assembly_02600	Outer membrane lipoprotein SlyB`	Gly-zipper_Omp`Glycine zipper`;Rick_17kDa_Anti`Glycine zipper 2TM domain`	MULTISPECIES: outer membrane lipoprotein SlyB`	-	-	Outer membrane lipoprotein SlyB	assembly_02600`K06077	-	GO:0009279`cell outer membrane`cellular_component
assembly_02913	Spermidine/putrescine import ATP-binding protein PotA`	TOBE_2`TOBE domain`;ABC_tran`ABC transporter`;AAA`ATPase family associated with various cellular activities (AAA)`;AAA_21`AAA domain, putative AbiEii toxin, Type IV TA system`;SMC_N`RecF/RecN/SMC N terminal domain`;AAA_16`AAA ATPase domain`;AAA_25`AAA domain`;TniB`Bacterial TniB protein`;AAA_22`AAA domain`	MULTISPECIES: spermidine/putrescine ABC transporter ATP-binding protein PotA`	TIGR01187	potA: polyamine ABC transporter, ATP-binding protein;TIGR04521	ECF_ATPase_2: energy-coupling factor transporter ATPase;TIGR02142	modC_ABC: molybdate ABC transporter, ATP-binding protein;TIGR02314	ABC_MetN: D-methionine ABC transporter, ATP-binding protein;TIGR02204	MsbA_rel: ABC transporter, permease/ATP-binding protein;TIGR03411	urea_trans_UrtD: urea ABC transporter, ATP-binding protein UrtD;TIGR02868	CydC: thiol reductant ABC exporter, CydC subunit;TIGR03608	L_ocin_972_ABC: putative bacteriocin export ABC transporter, lactococcin 972 group;TIGR03522	GldA_ABC_ATP: gliding motility-associated ABC transporter ATP-binding subunit GldA;TIGR04520	ECF_ATPase_1: energy-coupling factor transporter ATPase;TIGR02324	CP_lyasePhnL: phosphonate C-P lyase system protein PhnL;TIGR01184	ntrCD: nitrate ABC transporter, ATP-binding proteins C and D;TIGR01192	chvA: glucan exporter ATP-binding protein;TIGR02211	LolD_lipo_ex: lipoprotein releasing system, ATP-binding protein;TIGR00972	3a0107s01c2: phosphate ABC transporter, ATP-binding protein;TIGR03796	NHLM_micro_ABC1: NHLM bacteriocin system ABC transporter, peptidase/ATP-binding protein;TIGR00630	uvra: excinuclease ABC subunit A;TIGR03864	PQQ_ABC_ATP: ABC transporter, ATP-binding subunit, PQQ-dependent alcohol dehydrogenase system;TIGR04406	LPS_export_lptB: LPS export ABC transporter ATP-binding protein;TIGR03258	PhnT: 2-aminoethylphosphonate ABC transport system, ATP-binding component PhnT;TIGR03415	ABC_choXWV_ATP: choline ABC transporter, ATP-binding protein;TIGR01186	proV: glycine betaine/L-proline transport ATP binding subunit;TIGR03269	met_CoM_red_A2: methyl coenzyme M reductase system, component A2;TIGR03873	F420-0_ABC_ATP: proposed F420-0 ABC transporter, ATP-binding protein;TIGR02770	nickel_nikD: nickel import ATP-binding protein NikD;TIGR03375	type_I_sec_LssB: type I secretion system ATPase;TIGR00954	3a01203: peroxysomal long chain fatty acyl transporter;TIGR02769	nickel_nikE: nickel import ATP-binding protein NikE;TIGR03265	PhnT2: putative 2-aminoethylphosphonate ABC transporter, ATP-binding protein;TIGR03005	ectoine_ehuA: ectoine/hydroxyectoine ABC transporter, ATP-binding protein EhuA;TIGR00957	MRP_assoc_pro: multi drug resistance-associated protein (MRP);TIGR02315	ABC_phnC: phosphonate ABC transporter, ATP-binding protein;TIGR02323	CP_lyasePhnK: phosphonate C-P lyase system protein PhnK;TIGR00968	3a0106s01: sulfate ABC transporter, ATP-binding protein;TIGR01194	cyc_pep_trnsptr: cyclic peptide transporter;TIGR03771	anch_rpt_ABC: anchored repeat-type ABC transporter, ATP-binding subunit;TIGR01189	ccmA: heme ABC exporter, ATP-binding protein CcmA;TIGR01288	nodI: nodulation ABC transporter NodI;TIGR03410	urea_trans_UrtE: urea ABC transporter, ATP-binding protein UrtE;TIGR01188	drrA: daunorubicin resistance ABC transporter, ATP-binding protein;TIGR01277	thiQ: thiamine ABC transporter, ATP-binding protein;TIGR03740	galliderm_ABC: lantibiotic protection ABC transporter, ATP-binding subunit;TIGR02982	heterocyst_DevA: ABC exporter ATP-binding subunit, DevA family;TIGR03797	NHLM_micro_ABC2: NHLM bacteriocin system ABC transporter, ATP-binding protein;TIGR00958	3a01208: antigen peptide transporter 2;TIGR02673
assembly_03843	Peptidyl-tRNA hydrolase ArfB`	RF-1`RF-1 domain`	MULTISPECIES: aminoacyl-tRNA hydrolase`	TIGR00020	prfB: peptide chain release factor 2;TIGR03072	release_prfH: putative peptide chain release factor H;TIGR00019	prfA: peptide chain release factor 1	-	Protein chain release factor B	assembly_03843`K15034	-	GO:0004045`aminoacyl-tRNA hydrolase activity`molecular_function;GO:0043022`ribosome binding`molecular_function;GO:0072344`rescue of stalled ribosome`biological_process;GO:0003747`translation release factor activity`molecular_function;GO:0005737`cytoplasm`cellular_component
assembly_00352	DNA utilization protein HofN`	PilN`Fimbrial assembly protein (PilN)`	MULTISPECIES: DNA utilization protein HofN`	-	-	Tfp pilus assembly protein PilN	assembly_00352`K12289	-	GO:0016021`integral component of membrane`cellular_component;GO:0005886`plasma membrane`cellular_component;GO:0015976`carbon utilization`biological_process;GO:0006308`DNA catabolic process`biological_process
assembly_00193	Uncharacterized protein YiaX1`	DUF4862`Domain of unknown function (DUF4862)`	DUF4862 family protein`	-	-	-	-	-	-
assembly_02512	Probable branched-chain amino acid transport ATP-binding protein LivG`	AAA_15`AAA ATPase domain`;AAA_23`AAA domain`;AAA_30`AAA domain`;AAA_21`AAA domain, putative AbiEii toxin, Type IV TA system`;BCA_ABC_TP_C`Branched-chain amino acid ATP-binding cassette transporter`;ABC_tran`ABC transporter`;SMC_N`RecF/RecN/SMC N terminal domain`;AAA_16`AAA ATPase domain`;AAA_29`P-loop containing region of AAA domain`;AAA_22`AAA domain`	MULTISPECIES: urea ABC transporter ATP-binding protein UrtD`	TIGR02324	CP_lyasePhnL: phosphonate C-P lyase system protein PhnL;TIGR04520	ECF_ATPase_1: energy-coupling factor transporter ATPase;TIGR01184	ntrCD: nitrate ABC transporter, ATP-binding proteins C and D;TIGR01192	chvA: glucan exporter ATP-binding protein;TIGR02211	LolD_lipo_ex: lipoprotein releasing system, ATP-binding protein;TIGR03796	NHLM_micro_ABC1: NHLM bacteriocin system ABC transporter, peptidase/ATP-binding protein;TIGR00972	3a0107s01c2: phosphate ABC transporter, ATP-binding protein;TIGR00630	uvra: excinuclease ABC subunit A;TIGR02142	modC_ABC: molybdate ABC transporter, ATP-binding protein;TIGR04521	ECF_ATPase_2: energy-coupling factor transporter ATPase;TIGR01187	potA: polyamine ABC transporter, ATP-binding protein;TIGR03411	urea_trans_UrtD: urea ABC transporter, ATP-binding protein UrtD;TIGR02204	MsbA_rel: ABC transporter, permease/ATP-binding protein;TIGR02868	CydC: thiol reductant ABC exporter, CydC subunit;TIGR02314	ABC_MetN: D-methionine ABC transporter, ATP-binding protein;TIGR03608	L_ocin_972_ABC: putative bacteriocin export ABC transporter, lactococcin 972 group;TIGR03522	GldA_ABC_ATP: gliding motility-associated ABC transporter ATP-binding subunit GldA;TIGR02769	nickel_nikE: nickel import ATP-binding protein NikE;TIGR03005	ectoine_ehuA: ectoine/hydroxyectoine ABC transporter, ATP-binding protein EhuA;TIGR03265	PhnT2: putative 2-aminoethylphosphonate ABC transporter, ATP-binding protein;TIGR03415	ABC_choXWV_ATP: choline ABC transporter, ATP-binding protein;TIGR04406	LPS_export_lptB: LPS export ABC transporter ATP-binding protein;TIGR03258	PhnT: 2-aminoethylphosphonate ABC transport system, ATP-binding component PhnT;TIGR01186	proV: glycine betaine/L-proline transport ATP binding subunit;TIGR03864	PQQ_ABC_ATP: ABC transporter, ATP-binding subunit, PQQ-dependent alcohol dehydrogenase system;TIGR03873	F420-0_ABC_ATP: proposed F420-0 ABC transporter, ATP-binding protein;TIGR03269	met_CoM_red_A2: methyl coenzyme M reductase system, component A2;TIGR02770	nickel_nikD: nickel import ATP-binding protein NikD;TIGR03375	type_I_sec_LssB: type I secretion system ATPase;TIGR03740	galliderm_ABC: lantibiotic protection ABC transporter, ATP-binding subunit;TIGR01277	thiQ: thiamine ABC transporter, ATP-binding protein;TIGR03410	urea_trans_UrtE: urea ABC transporter, ATP-binding protein UrtE;TIGR01188	drrA: daunorubicin resistance ABC transporter, ATP-binding protein;TIGR03797	NHLM_micro_ABC2: NHLM bacteriocin system ABC transporter, ATP-binding protein;TIGR02982	heterocyst_DevA: ABC exporter ATP-binding subunit, DevA family;TIGR02673	FtsE: cell division ATP-binding protein FtsE;TIGR01271	CFTR_protein: cystic fibrosis transmembrane conductor regulator (CFTR);TIGR00958	3a01208: antigen peptide transporter 2;TIGR00968	3a0106s01: sulfate ABC transporter, ATP-binding protein;TIGR01194	cyc_pep_trnsptr: cyclic peptide transporter;TIGR02315	ABC_phnC: phosphonate ABC transporter, ATP-binding protein;TIGR02323	CP_lyasePhnK: phosphonate C-P lyase system protein PhnK;TIGR03771	anch_rpt_ABC: anchored repeat-type ABC transporter, ATP-binding subunit;TIGR01189	ccmA: heme ABC exporter, ATP-binding protein CcmA;TIGR01288	nodI: nodulation ABC transporter NodI;TIGR02203
assembly_01324	DnaA regulatory inactivator Hda`	Bac_DnaA`Bacterial dnaA protein`	MULTISPECIES: DnaA inactivator Hda`	TIGR00362	DnaA: chromosomal replication initiator protein DnaA;TIGR03420	DnaA_homol_Hda: DnaA regulatory inactivator Hda	-	Chromosomal replication initiation ATPase DnaA	assembly_01324`K10763	-	GO:0032297`negative regulation of DNA-dependent DNA replication initiation`biological_process;GO:0006260`DNA replication`biological_process
assembly_01356	Ethanolamine utilization protein EutN`	EutN_CcmL`Ethanolamine utilisation protein EutN/carboxysome`	MULTISPECIES: ethanolamine utilization microcompartment protein EutN`	TIGR02703	carboxysome_A: carboxysome peptide A;TIGR02704	carboxysome_B: carboxysome peptide B	-	Carboxysome shell and ethanolamine utilization microcompartment protein CcmK/EutM	assembly_01356`K04028	-	GO:0046336`ethanolamine catabolic process`biological_process
assembly_03549	-	-	hypothetical protein`	-	-	-	-	-	-
assembly_02952	-	-	-	-	-	-	-	-	-
assembly_01165	DNA repair protein RecN`	AAA_22`AAA domain`;AAA_29`P-loop containing region of AAA domain`;AAA_23`AAA domain`;AAA_15`AAA ATPase domain`;SMC_N`RecF/RecN/SMC N terminal domain`;AAA_21`AAA domain, putative AbiEii toxin, Type IV TA system`	DNA repair protein RecN`	TIGR02168	SMC_prok_B: chromosome segregation protein SMC;TIGR02857	CydD: thiol reductant ABC exporter, CydD subunit;TIGR02169	SMC_prok_A: chromosome segregation protein SMC;TIGR00634	recN: DNA repair protein RecN	-	DNA repair ATPase RecN	assembly_01165`K03631	-	GO:0005524`ATP binding`molecular_function;GO:0009432`SOS response`biological_process;GO:0005737`cytoplasm`cellular_component;GO:0006302`double-strand break repair`biological_process;GO:0006974`cellular response to DNA damage stimulus`biological_process;GO:0000724`double-strand break repair via homologous recombination`biological_process;GO:0009314`response to radiation`biological_process
assembly_02318	Uncharacterized protein YnaJ`	DUF2534`Protein of unknown function (DUF2534)`	MULTISPECIES: DUF2534 family protein`	-	-	-	-	-	GO:0016021`integral component of membrane`cellular_component;GO:0005886`plasma membrane`cellular_component
assembly_00976	RNA polymerase sigma factor RpoS`	Sigma70_r4`Sigma-70, region 4`;Sigma70_r3`Sigma-70 region 3`;Sigma70_r2`Sigma-70 region 2`;Sigma70_r1_2`Sigma-70 factor, region 1.2`	RNA polymerase sigma factor RpoS`	TIGR02394	rpoS_proteo: RNA polymerase sigma factor RpoS;TIGR02850	spore_sigG: RNA polymerase sigma-G factor;TIGR02835	spore_sigmaE: RNA polymerase sigma-E factor;TIGR02479	FliA_WhiG: RNA polymerase sigma factor, FliA/WhiG family;TIGR02937	sigma70-ECF: RNA polymerase sigma factor, sigma-70 family;TIGR02393	RpoD_Cterm: RNA polymerase sigma factor RpoD;TIGR02997	Sig70-cyanoRpoD: RNA polymerase sigma factor, cyanobacterial RpoD-like family;TIGR02984	Sig-70_plancto1: RNA polymerase sigma-70 factor, Planctomycetaceae-specific subfamily 1;TIGR02859	spore_sigH: RNA polymerase sigma-H factor;TIGR02885	spore_sigF: RNA polymerase sigma-F factor;TIGR02392	rpoH_proteo: alternative sigma factor RpoH;TIGR02846	spore_sigmaK: RNA polymerase sigma-K factor;TIGR02941	Sigma_B: RNA polymerase sigma-B factor;TIGR02980	SigBFG: RNA polymerase sigma-70 factor, sigma-B/F/G subfamily	-	-	assembly_00976`K03087	Infectious diseases: Bacterial`Vibrio cholerae pathogenic cycle	GO:0003700`transcription factor activity, sequence-specific DNA binding`molecular_function;GO:0003677`DNA binding`molecular_function;GO:0016987`sigma factor activity`molecular_function;GO:0005737`cytoplasm`cellular_component;GO:0001123`transcription initiation from bacterial-type RNA polymerase promoter`biological_process
assembly_02664	-	dCache_1`Cache domain`	hypothetical protein`	-	-	-	-	-	-
assembly_02563	Transcriptional regulatory protein RstA`	Response_reg`Response regulator receiver domain`;Trans_reg_C`Transcriptional regulatory protein, C terminal`	MULTISPECIES: two-component system response regulator RstA`	TIGR01818	ntrC: nitrogen regulation protein NR(I);TIGR03787	marine_sort_RR: proteobacterial dedicated sortase system response regulator;TIGR02956	TMAO_torS: TMAO reductase sytem sensor TorS;TIGR01387	cztR_silR_copR: heavy metal response regulator;TIGR02154	PhoB: phosphate regulon transcriptional regulatory protein PhoB;TIGR02875	spore_0_A: sporulation transcription factor Spo0A	-	DNA-binding response regulator, OmpR family, contains REC and winged-helix (wHTH) domain	assembly_02563`K07661	Signal transduction`Two-component system	GO:0000160`phosphorelay signal transduction system`biological_process;GO:0003677`DNA binding`molecular_function;GO:0005737`cytoplasm`cellular_component;GO:0006355`regulation of transcription, DNA-templated`biological_process
assembly_00112	-	-	hypothetical protein`	-	-	-	-	-	-
assembly_02959	-	Abhydrolase_1`alpha/beta hydrolase fold`;Abhydrolase_5`Alpha/beta hydrolase family`;Abhydrolase_6`Alpha/beta hydrolase family`;Hydrolase_4`Serine aminopeptidase, S33`	alpha/beta fold hydrolase`	TIGR03100	hydr1_PEP: exosortase A system-associated hydrolase 1;TIGR02427	protocat_pcaD: 3-oxoadipate enol-lactonase	-	-	assembly_02959`K06889	-	-
assembly_00845	Glycine cleavage system H protein`	GCV_H`Glycine cleavage H-protein`;Biotin_lipoyl`Biotin-requiring enzyme`	glycine cleavage system protein GcvH`	TIGR03077	not_gcvH: glycine cleavage protein H-like protein;TIGR00527	gcvH: glycine cleavage system H protein	-	-	assembly_00845`K02437	Carbohydrate metabolism`Glyoxylate and dicarboxylate metabolism;Amino acid metabolism`Glycine, serine and threonine metabolism	GO:0019464`glycine decarboxylation via glycine cleavage system`biological_process;GO:0005960`glycine cleavage complex`cellular_component
assembly_02213	Respiratory nitrate reductase 1 beta chain`	Fer4_9`4Fe-4S dicluster domain`;Fer4_6`4Fe-4S binding domain`;Fer4_11`4Fe-4S dicluster domain`;Fer4_2`4Fe-4S binding domain`;Nitr_red_bet_C`Respiratory nitrate reductase beta C-terminal`;Fer4_10`4Fe-4S dicluster domain`;Fer4_7`4Fe-4S dicluster domain`	nitrate reductase subunit beta`	TIGR03478	DMSO_red_II_bet: DMSO reductase family type II enzyme, iron-sulfur subunit;TIGR03149	cyt_nit_nrfC: cytochrome c nitrite reductase, Fe-S protein;TIGR02951	DMSO_dmsB: dimethylsulfoxide reductase, chain B;TIGR04105	FeFe_hydrog_B1: [FeFe] hydrogenase, group B1/B3;TIGR02700	flavo_MJ0208: archaeoflavoprotein, MJ0208 family;TIGR01660	narH: nitrate reductase, beta subunit;TIGR02179	PorD_KorD: 2-oxoacid:acceptor oxidoreductase, delta subunit, pyruvate/2-ketoisovalerate family;TIGR01582	FDH-beta: formate dehydrogenase, beta subunit	-	Nitrate reductase beta subunit	assembly_02213`K00371	Energy metabolism`Nitrogen metabolism;Signal transduction`Two-component system	GO:0042126`nitrate metabolic process`biological_process;GO:0051538`3 iron, 4 sulfur cluster binding`molecular_function;GO:0031235`intrinsic component of the cytoplasmic side of the plasma membrane`cellular_component;GO:0051539`4 iron, 4 sulfur cluster binding`molecular_function;GO:0046872`metal ion binding`molecular_function;GO:0044799`NarGHI complex`cellular_component;GO:0016020`membrane`cellula…
assembly_03547	Transcriptional regulatory protein CusR`	Trans_reg_C`Transcriptional regulatory protein, C terminal`;Response_reg`Response regulator receiver domain`	MULTISPECIES: copper response regulator transcription factor CusR`	TIGR02956	TMAO_torS: TMAO reductase sytem sensor TorS;TIGR01387	cztR_silR_copR: heavy metal response regulator;TIGR03787	marine_sort_RR: proteobacterial dedicated sortase system response regulator;TIGR01818	ntrC: nitrogen regulation protein NR(I);TIGR02154	PhoB: phosphate regulon transcriptional regulatory protein PhoB;TIGR02875	spore_0_A: sporulation transcription factor Spo0A	-	DNA-binding response regulator, OmpR family, contains REC and winged-helix (wHTH) domain	assembly_03547`K07665	Signal transduction`Two-component system	GO:0006355`regulation of transcription, DNA-templated`biological_process;GO:0000160`phosphorelay signal transduction system`biological_process;GO:0003677`DNA binding`molecular_function;GO:0005737`cytoplasm`cellular_component
assembly_04948	Protein TraL`	DUF3329`Domain of unknown function (DUF3329)`;TraL`TraL protein`	MULTISPECIES: type IV conjugative transfer system protein TraL`	TIGR02762	TraL_TIGR: type IV conjugative transfer system protein TraL	-	-	assembly_04948`K12068	-	GO:0009279`cell outer membrane`cellular_component;GO:0000746`conjugation`biological_process;GO:0009297`pilus assembly`biological_process
assembly_03292	Molybdopterin synthase catalytic subunit`	MoaE`MoaE protein`	molybdopterin synthase catalytic subunit MoaE`	-	-	Molybdopterin synthase catalytic subunit	assembly_03292`K03635	Metabolism of cofactors and vitamins`Folate biosynthesis;Folding, sorting and degradation`Sulfur relay system	GO:0030366`molybdopterin synthase activity`molecular_function;GO:0006777`Mo-molybdopterin cofactor biosynthetic process`biological_process
assembly_01654	-	Phage_AlpA`Prophage CP4-57 regulatory protein (AlpA)`;HTH_17`Helix-turn-helix domain`	AlpA family phage regulatory protein`	-	-	-	assembly_01654`K07733	-	-
assembly_04472	Transcriptional regulatory protein RtcR`	AAA_22`AAA domain`;Sigma54_activ_2`Sigma-54 interaction domain`;AAA_16`AAA ATPase domain`;T2SSE`Type II/IV secretion system protein`;RtcR`Regulator of RNA terminal phosphate cyclase`;Sigma54_activat`Sigma-54 interaction domain`;AAA`ATPase family associated with various cellular activities (AAA)`;AAA_14`AAA domain`;AAA_30`AAA domain`;AAA_5`AAA domain (dynein-related subfamily)`;NACHT`NACHT domain`…	AAA family ATPase`	TIGR02974	phageshock_pspF: psp operon transcriptional activator;TIGR01817	nifA: Nif-specific regulatory protein;TIGR01818	ntrC: nitrogen regulation protein NR(I);TIGR02903	spore_lon_C: ATP-dependent protease, Lon family;TIGR02915	PEP_resp_reg: PEP-CTERM-box response regulator transcription factor;TIGR00764	lon_rel: putative ATP-dependent protease;TIGR02329	propionate_PrpR: propionate catabolism operon regulatory protein PrpR	-	Sigma54-dependent transcription regulator containing an AAA-type ATPase domain and a DNA-binding domain	assembly_04472`K14414	-	GO:0045893`positive regulation of transcription, DNA-templated`biological_process;GO:0000160`phosphorelay signal transduction system`biological_process;GO:0005524`ATP binding`molecular_function;GO:0003700`transcription factor activity, sequence-specific DNA binding`molecular_function;GO:0003677`DNA binding`molecular_function;GO:0008134`transcription factor binding`molecular_function
assembly_04417	Uncharacterized protein YwbG`	LrgA`LrgA family`;LrgB`LrgB-like family`	MULTISPECIES: LrgB family protein`	TIGR00659	TIGR00659: TIGR00659 family protein	-	Putative effector of murein hydrolase	-	-	GO:0005886`plasma membrane`cellular_component;GO:0016021`integral component of membrane`cellular_component
assembly_02297	Phage shock protein D`	Phageshock_PspD`Phage shock protein PspD (Phageshock_PspD)`	MULTISPECIES: phage shock protein PspD`	TIGR02979	phageshock_pspD: phage shock protein PspD	-	-	assembly_02297`K03971	-	GO:0005886`plasma membrane`cellular_component;GO:0005737`cytoplasm`cellular_component
assembly_03715	Outer membrane usher protein LpfC`	PapC_C`PapC C-terminal domain`;PapC_N`PapC N-terminal domain`;Usher`Outer membrane usher protein`	fimbrial biogenesis outer membrane usher protein`	-	-	Outer membrane usher protein FimD/PapC	assembly_03715`K07347	Infectious diseases: Bacterial`Pertussis	GO:0015473`fimbrial usher porin activity`molecular_function;GO:0009297`pilus assembly`biological_process;GO:0016021`integral component of membrane`cellular_component;GO:0009279`cell outer membrane`cellular_component
assembly_04252	Uncharacterized protein YjfN`	DUF1471`Protein of unknown function (DUF1471)`	MULTISPECIES: DUF1471 domain-containing protein`	-	-	-	-	-	GO:0042597`periplasmic space`cellular_component
assembly_03492	2,3-dihydro-2,3-dihydroxybenzoate dehydrogenase`	adh_short`short chain dehydrogenase`;adh_short_C2`Enoyl-(Acyl carrier protein) reductase`;KR`KR domain`;Epimerase`NAD dependent epimerase/dehydratase family`	MULTISPECIES: 2,3-dihydro-2,3-dihydroxybenzoate dehydrogenase`	TIGR01829	AcAcCoA_reduct: acetoacetyl-CoA reductase;TIGR04316	dhbA_paeA: 2,3-dihydro-2,3-dihydroxybenzoate dehydrogenase;TIGR01832	kduD: 2-deoxy-D-gluconate 3-dehydrogenase;TIGR03971	SDR_subfam_1: SDR family mycofactocin-dependent oxidoreductase;TIGR02415	23BDH: acetoin reductases;TIGR01963	PHB_DH: 3-hydroxybutyrate dehydrogenase;TIGR01831	fabG_rel: putative 3-oxoacyl-(acyl-carrier-protein) reductase;TIGR02685	pter_reduc_Leis: pteridine reductase;TIGR03206	benzo_BadH: 2-hydroxycyclohexanecarboxyl-CoA dehydrogenase;TIGR01500	sepiapter_red: sepiapterin reductase;TIGR02632	RhaD_aldol-ADH: rhamnulose-1-phosphate aldolase/alcohol dehydrogenase;TIGR03325	BphB_TodD: cis-2,3-dihydrobiphenyl-2,3-diol dehydrogenase;TIGR01830	3oxo_ACP_reduc: 3-oxoacyl-[acyl-carrier-protein] reductase;TIGR04504	SDR_subfam_2: SDR family mycofactocin-dependent oxidoreductase	-	NAD(P)-dependent dehydrogenase, short-chain alcohol dehydrogenase family	assembly_03492`K00216	Metabolism of terpenoids and polyketides`Biosynthesis of siderophore group nonribosomal peptides	GO:0042802`identical protein binding`molecular_function;GO:0009239`enterobactin biosynthetic process`biological_process;GO:0005829`cytosol`cellular_component;GO:0051289`protein homotetramerization`biological_process;GO:0008667`2,3-dihydro-2,3-dihydroxybenzoate dehydrogenase activity`molecular_function
assembly_02541	Uncharacterized 24.3 kDa protein`	Abi`CAAX protease self-immunity`	MULTISPECIES: CPBP family intramembrane metalloprotease`	-	-	-	assembly_02541`K07052	-	GO:0016020`membrane`cellular_component
assembly_03584	-	DUF560`Protein of unknown function (DUF560)`	MULTISPECIES: porin`	-	-	-	-	-	-
assembly_01872	-	-	hypothetical protein`	-	-	-	-	-	-
assembly_03469	Citrate/succinate antiporter`	CitMHS`Citrate transporter`;Na_sulph_symp`Sodium:sulfate symporter transmembrane region`	MULTISPECIES: citrate/succinate antiporter CitT`	TIGR00785	dass: transporter, divalent anion:Na+ symporter (DASS) family	-	Di- and tricarboxylate transporter	assembly_03469`K09477	Signal transduction`Two-component system	GO:0016021`integral component of membrane`cellular_component;GO:0005886`plasma membrane`cellular_component;GO:0015297`antiporter activity`molecular_function
assembly_02719	Phospho-2-dehydro-3-deoxyheptonate aldolase, Trp-sensitive`	DAHP_synth_1`DAHP synthetase I family`	3-deoxy-7-phosphoheptulonate synthase AroH`	TIGR00034	aroFGH: 3-deoxy-7-phosphoheptulonate synthase	-	3-deoxy-D-arabino-heptulosonate 7-phosphate (DAHP) synthase	assembly_02719`K01626	Global and overview maps`Biosynthesis of amino acids;Amino acid metabolism`Phenylalanine, tyrosine and tryptophan biosynthesis	GO:0009423`chorismate biosynthetic process`biological_process;GO:0009073`aromatic amino acid family biosynthetic process`biological_process;GO:0003849`3-deoxy-7-phosphoheptulonate synthase activity`molecular_function
assembly_04194	-	DUF4312`Domain of unknown function (DUF4312)`	MULTISPECIES: DUF4312 family protein`	TIGR03578	EF_0831: conserved hypothetical protein EF_0831/AHA_3912	-	-	-	-	-
assembly_00546	Protein-export membrane protein SecG`	SecG`Preprotein translocase SecG subunit`	MULTISPECIES: preprotein translocase subunit SecG`	TIGR00810	secG: preprotein translocase, SecG subunit	-	Preprotein translocase subunit SecG	assembly_00546`K03075	Membrane transport`Bacterial secretion system;Folding, sorting and degradation`Protein export	GO:0015450`P-P-bond-hydrolysis-driven protein transmembrane transporter activity`molecular_function;GO:0016021`integral component of membrane`cellular_component;GO:0005886`plasma membrane`cellular_component;GO:0009306`protein secretion`biological_process
assembly_03442	Probable nicotinate-nucleotide adenylyltransferase`	CTP_transf_like`Cytidylyltransferase-like`	nicotinate-nucleotide adenylyltransferase`	TIGR00125	cyt_tran_rel: cytidyltransferase-like domain;TIGR00482	TIGR00482: nicotinate (nicotinamide) nucleotide adenylyltransferase;TIGR01510	coaD_prev_kdtB: pantetheine-phosphate adenylyltransferase	-	Nicotinic acid mononucleotide adenylyltransferase	assembly_03442`K00969	Metabolism of cofactors and vitamins`Nicotinate and nicotinamide metabolism	GO:0009435`NAD biosynthetic process`biological_process;GO:0005524`ATP binding`molecular_function;GO:0004515`nicotinate-nucleotide adenylyltransferase activity`molecular_function
assembly_04332	-	DEDD_Tnp_IS110`Transposase`;Transposase_20`Transposase IS116/IS110/IS902 family`	MULTISPECIES: IS110 family transposase`	-	-	-	assembly_04332`K07486	-	-
assembly_04073	Deoxyribose-phosphate aldolase`	DeoC`DeoC/LacD family aldolase`	MULTISPECIES: deoxyribose-phosphate aldolase`	TIGR00126	deoC: deoxyribose-phosphate aldolase	-	-	assembly_04073`K01619	Carbohydrate metabolism`Pentose phosphate pathway	GO:0004139`deoxyribose-phosphate aldolase activity`molecular_function;GO:0005737`cytoplasm`cellular_component;GO:0016052`carbohydrate catabolic process`biological_process;GO:0009264`deoxyribonucleotide catabolic process`biological_process;GO:0046386`deoxyribose phosphate catabolic process`biological_process
assembly_01606	-	DUF2542`Protein of unknown function (DUF2542)`	MULTISPECIES: DUF2542 family protein`	-	-	-	-	-	-
assembly_03441	DNA polymerase III subunit delta`	DNA_pol3_delta`DNA polymerase III, delta subunit`;DNA_pol3_delt_C`Processivity clamp loader gamma complex DNA pol III C-term`	MULTISPECIES: DNA polymerase III subunit delta`	TIGR01128	holA: DNA polymerase III, delta subunit	-	DNA polymerase III, delta subunit	assembly_03441`K02340	Nucleotide metabolism`Pyrimidine metabolism;Replication and repair`DNA replication;Replication and repair`Mismatch repair;Nucleotide metabolism`Purine metabolism;Replication and repair`Homologous recombination	GO:0006261`DNA-dependent DNA replication`biological_process;GO:0003887`DNA-directed DNA polymerase activity`molecular_function;GO:0009360`DNA polymerase III complex`cellular_component;GO:0003677`DNA binding`molecular_function
assembly_00106	Putative transposase for insertion sequence element IS5376`	HTH_10`HTH DNA binding domain`;HTH_40`Helix-turn-helix domain`;NUMOD1`NUMOD1 domain`;HTH_20`Helix-turn-helix domain`;CENP-B_N`CENP-B N-terminal DNA-binding domain`;LexA_DNA_bind`LexA DNA binding domain`;HTH_11`HTH domain`;HTH_26`Cro/C1-type HTH DNA-binding domain`;HTH_28`Helix-turn-helix domain`;TnsD`Tn7-like transposition protein D`;HTH_30`PucR C-terminal helix-turn-helix domain`;rve`Integrase c…	MULTISPECIES: IS21-like element ISSen3 family transposase`	TIGR03879	near_KaiC_dom: probable regulatory domain	-	-	-	-	GO:0003677`DNA binding`molecular_function;GO:0000150`recombinase activity`molecular_function;GO:0015074`DNA integration`biological_process;GO:0032196`transposition`biological_process
assembly_03020	Biofilm regulator BssS`	BssS`BssS protein family`	MULTISPECIES: biofilm formation regulator BssS`	-	-	-	assembly_03020`K12148	-	-
assembly_04802	Probable transport protein HsrA`	MFS_3`Transmembrane secretion effector`;MFS_1`Major Facilitator Superfamily`	MULTISPECIES: DHA2 family efflux MFS transporter permease subunit`	TIGR00900	2A0121: H+ Antiporter protein;TIGR04259	oxa_formateAnti: oxalate/formate antiporter;TIGR00895	2A0115: MFS transporter, aromatic acid:H+ symporter (AAHS) family;TIGR00881	2A0104: phosphoglycerate transporter family protein;TIGR00711	efflux_EmrB: drug resistance MFS transporter, drug:H+ antiporter-2 (14 Spanner) (DHA2) family;TIGR00894	2A0114euk: Na(+)-dependent inorganic phosphate cotransporter;TIGR00891	2A0112: MFS transporter, sialate:H+ symporter (SHS) family;TIGR00880	2_A_01_02: multidrug resistance protein;TIGR00710	efflux_Bcr_CflA: drug resistance transporter, Bcr/CflA subfamily;TIGR00893	2A0114: D-galactonate transporter	-	-	-	-	GO:0005886`plasma membrane`cellular_component;GO:0016021`integral component of membrane`cellular_component;GO:0022857`transmembrane transporter activity`molecular_function
assembly_02744	-	DUF2612`Protein of unknown function (DUF2612)`	DUF2612 domain-containing protein`	-	-	-	-	-	-
assembly_01258	Iron-sulfur cluster assembly scaffold protein IscU`	NifU_N`NifU-like N terminal domain`	MULTISPECIES: Fe-S cluster assembly scaffold IscU`	TIGR01994	SUF_scaf_2: SUF system FeS assembly protein, NifU family;TIGR01999	iscU: FeS cluster assembly scaffold IscU;TIGR02000	NifU_proper: Fe-S cluster assembly protein NifU;TIGR03419	NifU_clost: FeS cluster assembly scaffold protein NifU	-	NifU homolog involved in Fe-S cluster formation	assembly_01258`K04488	-	GO:0005506`iron ion binding`molecular_function;GO:0016226`iron-sulfur cluster assembly`biological_process;GO:0051536`iron-sulfur cluster binding`molecular_function
assembly_04218	Uncharacterized protein YtfJ`	YtfJ_HI0045`Bacterial protein of unknown function (YtfJ_HI0045)`	MULTISPECIES: YtfJ family protein`	TIGR01626	ytfJ_HI0045: conserved hypothetical protein YtfJ-family, TIGR01626	-	Predicted transcriptional regulator	assembly_04218`K07109	-	GO:0042597`periplasmic space`cellular_component
assembly_03232	5-amino-6-(5-phospho-D-ribitylamino)uracil phosphatase YbjI`	Hydrolase_3`haloacid dehalogenase-like hydrolase`;Hydrolase`haloacid dehalogenase-like hydrolase`;S6PP`Sucrose-6F-phosphate phosphohydrolase`;HAD`haloacid dehalogenase-like hydrolase`	HAD family hydrolase`	TIGR00338	serB: phosphoserine phosphatase SerB;TIGR02471	sucr_syn_bact_C: sucrose-phosphate synthase, sucrose phosphatase-like domain;TIGR01670	KdsC-phosphatas: 3-deoxy-D-manno-octulosonate 8-phosphate phosphatase, YrbI family;TIGR02463	MPGP_rel: mannosyl-3-phosphoglycerate phosphatase homolog;TIGR01485	SPP_plant-cyano: sucrose phosphatase;TIGR00099	Cof-subfamily: Cof-like hydrolase;TIGR01486	HAD-SF-IIB-MPGP: mannosyl-3-phosphoglycerate phosphatase family;TIGR02461	osmo_MPG_phos: mannosyl-3-phosphoglycerate phosphatase;TIGR01484	HAD-SF-IIB: HAD hydrolase, family IIB;TIGR01487	Pglycolate_arch: phosphoglycolate phosphatase, TA0175-type;TIGR01482	SPP-subfamily: sucrose-phosphate phosphatase subfamily;TIGR01662	HAD-SF-IIIA: HAD hydrolase, family IIIA	-	Hydroxymethylpyrimidine pyrophosphatase and other HAD family phosphatases	assembly_03232`K07024	-	GO:0016791`phosphatase activity`molecular_function;GO:0009231`riboflavin biosynthetic process`biological_process;GO:0043726`5-amino-6-(5-phosphoribitylamino)uracil phosphatase activity`molecular_function;GO:0000287`magnesium ion binding`molecular_function
assembly_01447	3-oxoacyl-[acyl-carrier-protein] synthase 1`	Thiolase_N`Thiolase, N-terminal domain`;Ketoacyl-synt_C`Beta-ketoacyl synthase, C-terminal domain`;ketoacyl-synt`Beta-ketoacyl synthase, N-terminal domain`;KAsynt_C_assoc`Ketoacyl-synthetase C-terminal extension`	MULTISPECIES: beta-ketoacyl-ACP synthase I`	TIGR02813	omega_3_PfaA: polyketide-type polyunsaturated fatty acid synthase PfaA;TIGR03150	fabF: beta-ketoacyl-acyl-carrier-protein synthase II	-	3-oxoacyl-(acyl-carrier-protein) synthase	assembly_01447`K00647	Metabolism of cofactors and vitamins`Biotin metabolism;Global and overview maps`Fatty acid metabolism;Lipid metabolism`Fatty acid biosynthesis	GO:0006633`fatty acid biosynthetic process`biological_process;GO:0004315`3-oxoacyl-[acyl-carrier-protein] synthase activity`molecular_function;GO:0005737`cytoplasm`cellular_component
assembly_04744	Magnesium transport protein CorA`	CorA`CorA-like Mg2+ transporter protein`	MULTISPECIES: magnesium/cobalt transporter CorA`	TIGR00383	corA: magnesium and cobalt transport protein CorA	-	-	assembly_04744`K03284	-	GO:0005886`plasma membrane`cellular_component;GO:0015087`cobalt ion transmembrane transporter activity`molecular_function;GO:0015095`magnesium ion transmembrane transporter activity`molecular_function;GO:0016021`integral component of membrane`cellular_component
assembly_02914	Spermidine/putrescine transport system permease protein PotB`	BPD_transp_1`Binding-protein-dependent transport system inner membrane component`	MULTISPECIES: spermidine/putrescine ABC transporter permease PotB`	TIGR00974	3a0107s02c: phosphate ABC transporter, permease protein PstA;TIGR01581	Mo_ABC_porter: NifC-like ABC-type porter;TIGR03262	PhnU2: putative 2-aminoethylphosphonate ABC transporter, permease protein;TIGR02140	permease_CysW: sulfate ABC transporter, permease protein CysW;TIGR02139	permease_CysT: sulfate ABC transporter, permease protein CysT;TIGR02138	phosphate_pstC: phosphate ABC transporter, permease protein PstC;TIGR03226	PhnU: 2-aminoethylphosphonate ABC transporter, permease protein;TIGR00969	3a0106s02: sulfate ABC transporter, permease protein;TIGR01097	PhnE: phosphonate ABC transporter, permease protein PhnE;TIGR03416	ABC_choXWV_perm: choline ABC transporter, permease protein;TIGR02141	modB_ABC: molybdate ABC transporter, permease protein	-	ABC-type spermidine/putrescine transport system, permease component I	assembly_02914`K11071	Membrane transport`ABC transporters	GO:0005886`plasma membrane`cellular_component;GO:0016021`integral component of membrane`cellular_component;GO:0055085`transmembrane transport`biological_process
assembly_00170	Uncharacterized protein YibT`	DNA_pol3_theta`DNA polymerase III, theta subunit`	MULTISPECIES: hypothetical protein`	-	-	-	-	-	-
assembly_03953	Cell division protein FtsA`	SHS2_FTSA`SHS2 domain inserted in FTSA`;PilM_2`Type IV pilus assembly protein PilM;`;MreB_Mbl`MreB/Mbl protein`;EutA`Ethanolamine utilisation protein EutA`;DDR`Diol dehydratase reactivase ATPase-like domain`;FtsA`Cell division protein FtsA`	MULTISPECIES: cell division protein FtsA`	TIGR01175	pilM: type IV pilus assembly protein PilM;TIGR02529	EutJ: ethanolamine utilization protein EutJ family protein;TIGR01174	ftsA: cell division protein FtsA;TIGR00904	mreB: cell shape determining protein, MreB/Mrl family	-	Cell division ATPase FtsA	assembly_03953`K03590	Cell growth and death`Cell cycle - Caulobacter	GO:0043093`FtsZ-dependent cytokinesis`biological_process;GO:0009898`cytoplasmic side of plasma membrane`cellular_component;GO:0032153`cell division site`cellular_component
assembly_04537	-	-	-	-	-	-	-	-	-
assembly_00003	Beta sliding clamp`	DNA_pol3_beta_3`DNA polymerase III beta subunit, C-terminal domain`;DNA_pol3_beta`DNA polymerase III beta subunit, N-terminal domain`;DNA_pol3_beta_2`DNA polymerase III beta subunit, central domain`	MULTISPECIES: DNA polymerase III subunit beta`	TIGR00663	dnan: DNA polymerase III, beta subunit	-	DNA polymerase III sliding clamp (beta) subunit, PCNA homolog	assembly_00003`K02338	Replication and repair`Mismatch repair;Replication and repair`DNA replication;Nucleotide metabolism`Pyrimidine metabolism;Replication and repair`Homologous recombination;Nucleotide metabolism`Purine metabolism	GO:0008408`3'-5' exonuclease activity`molecular_function;GO:0003887`DNA-directed DNA polymerase activity`molecular_function;GO:0005737`cytoplasm`cellular_component;GO:0009360`DNA polymerase III complex`cellular_component;GO:0006260`DNA replication`biological_process;GO:0003677`DNA binding`molecular_function
assembly_04306	Anaerobic C4-dicarboxylate transporter DcuA`	DcuA_DcuB`Anaerobic c4-dicarboxylate membrane transporter`;CitMHS`Citrate transporter`	MULTISPECIES: anaerobic C4-dicarboxylate transporter`	TIGR00770	Dcu: transporter, anaerobic C4-dicarboxylate uptake (Dcu) family	-	Anaerobic C4-dicarboxylate transporter	assembly_04306`K07791	-	GO:0016021`integral component of membrane`cellular_component;GO:0005886`plasma membrane`cellular_component;GO:0015556`C4-dicarboxylate transmembrane transporter activity`molecular_function
assembly_02637	Tryptophan--tRNA ligase`	tRNA-synt_1b`tRNA synthetases class I (W and Y)`	tryptophan--tRNA ligase`	TIGR00234	tyrS: tyrosine--tRNA ligase;TIGR00233	trpS: tryptophan--tRNA ligase	-	-	assembly_02637`K01867	Translation`Aminoacyl-tRNA biosynthesis	GO:0004830`tryptophan-tRNA ligase activity`molecular_function;GO:0005524`ATP binding`molecular_function;GO:0005737`cytoplasm`cellular_component;GO:0006436`tryptophanyl-tRNA aminoacylation`biological_process
assembly_00985	-	SelB-wing_1`Elongation factor SelB, winged helix`;cNMP_binding`Cyclic nucleotide-binding domain`;HTH_46`Winged helix-turn-helix DNA binding`	MULTISPECIES: transcriptional regulator`	-	-	-	-	-	-
assembly_04114	-	BrnT_toxin`Ribonuclease toxin, BrnT, of type II toxin-antitoxin system`	BrnT family toxin`	-	-	-	assembly_04114`K09803	-	-
assembly_04826	-	-	-	-	-	-	-	-	-
assembly_03337	-	-	-	-	-	-	-	-	-
assembly_01412	Uncharacterized protein YpeC`	DUF2502`Protein of unknown function (DUF2502)`	DUF2502 domain-containing protein`	-	-	-	-	-	-
assembly_02303	L-Ala-D/L-Glu epimerase`	MR_MLE_N`Mandelate racemase / muconate lactonizing enzyme, N-terminal domain`;MR_MLE_C`Enolase C-terminal domain-like`	MULTISPECIES: L-Ala-D/L-Glu epimerase`	TIGR02534	mucon_cyclo: muconate and chloromuconate cycloisomerases;TIGR01927	menC_gamma/gm+: o-succinylbenzoate synthase;TIGR01928	menC_lowGC/arch: o-succinylbenzoate synthase	-	L-alanine-DL-glutamate epimerase or related enzyme of enolase superfamily	-	-	GO:0016855`racemase and epimerase activity, acting on amino acids and derivatives`molecular_function;GO:0009254`peptidoglycan turnover`biological_process;GO:0071555`cell wall organization`biological_process;GO:0009063`cellular amino acid catabolic process`biological_process;GO:0046872`metal ion binding`molecular_function
assembly_04658	Probable alcohol dehydrogenase`	Fe-ADH`Iron-containing alcohol dehydrogenase`;Fe-ADH_2`Iron-containing alcohol dehydrogenase`	MULTISPECIES: lactaldehyde reductase`	TIGR02638	lactal_redase: lactaldehyde reductase;TIGR03405	Phn_Fe-ADH: phosphonate metabolism-associated iron-containing alcohol dehydrogenase;TIGR04266	NDMA_methanol: NDMA-dependent methanol dehydrogenase	-	Alcohol dehydrogenase, class IV	-	-	GO:0046872`metal ion binding`molecular_function;GO:0008743`L-threonine 3-dehydrogenase activity`molecular_function;GO:0004022`alcohol dehydrogenase (NAD) activity`molecular_function
assembly_01078	Glycine betaine/proline betaine transport system permease protein ProW`	BPD_transp_1`Binding-protein-dependent transport system inner membrane component`	glycine betaine/L-proline ABC transporter permease ProW`	TIGR01183	ntrB: nitrate ABC transporter, permease protein;TIGR02141	modB_ABC: molybdate ABC transporter, permease protein;TIGR01097	PhnE: phosphonate ABC transporter, permease protein PhnE;TIGR03416	ABC_choXWV_perm: choline ABC transporter, permease protein;TIGR01581	Mo_ABC_porter: NifC-like ABC-type porter;TIGR00974	3a0107s02c: phosphate ABC transporter, permease protein PstA;TIGR03226	PhnU: 2-aminoethylphosphonate ABC transporter, permease protein	-	ABC-type proline/glycine betaine transport system, permease component	assembly_01078`K02001	Membrane transport`ABC transporters	GO:0005886`plasma membrane`cellular_component;GO:0031460`glycine betaine transport`biological_process;GO:0006972`hyperosmotic response`biological_process;GO:0043190`ATP-binding cassette (ABC) transporter complex`cellular_component;GO:0006865`amino acid transport`biological_process;GO:0005275`amine transmembrane transporter activity`molecular_function;GO:0005887`integral component of plasma membra…
assembly_03542	RCS-specific HTH-type transcriptional activator RclR`	HTH_18`Helix-turn-helix domain`;HTH_AraC`Bacterial regulatory helix-turn-helix proteins, AraC family`;Cupin_2`Cupin domain`;Cupin_6`Cupin`;AraC_binding`AraC-like ligand binding domain`	MULTISPECIES: AraC family transcriptional regulator`	TIGR02297	HpaA: 4-hydroxyphenylacetate catabolism regulatory protein HpaA;TIGR04094	adjacent_YSIRK: YSIRK-targeted surface antigen transcriptional regulator	-	AraC-type DNA-binding domain and AraC-containing proteins	-	-	GO:0045893`positive regulation of transcription, DNA-templated`biological_process;GO:0006351`transcription, DNA-templated`biological_process;GO:0001216`bacterial-type RNA polymerase transcriptional activator activity, sequence-specific DNA binding`molecular_function;GO:0043565`sequence-specific DNA binding`molecular_function;GO:0090347`regulation of cellular organohalogen metabolic process`biolog…
assembly_02286	Peptide transport system ATP-binding protein SapF`	AAA_15`AAA ATPase domain`;DUF87`Domain of unknown function DUF87`;AAA_22`AAA domain`;IstB_IS21`IstB-like ATP binding protein`;AAA_33`AAA domain`;AAA_16`AAA ATPase domain`;AAA_29`P-loop containing region of AAA domain`;DUF258`Protein of unknown function, DUF258`;SMC_N`RecF/RecN/SMC N terminal domain`;AAA_21`AAA domain, putative AbiEii toxin, Type IV TA system`;ABC_tran`ABC transporter`	MULTISPECIES: peptide ABC transporter ATP-binding protein SapF`	TIGR02769	nickel_nikE: nickel import ATP-binding protein NikE;TIGR03265	PhnT2: putative 2-aminoethylphosphonate ABC transporter, ATP-binding protein;TIGR03005	ectoine_ehuA: ectoine/hydroxyectoine ABC transporter, ATP-binding protein EhuA;TIGR00957	MRP_assoc_pro: multi drug resistance-associated protein (MRP);TIGR03864	PQQ_ABC_ATP: ABC transporter, ATP-binding subunit, PQQ-dependent alcohol dehydrogenase system;TIGR03258	PhnT: 2-aminoethylphosphonate ABC transport system, ATP-binding component PhnT;TIGR04406	LPS_export_lptB: LPS export ABC transporter ATP-binding protein;TIGR03415	ABC_choXWV_ATP: choline ABC transporter, ATP-binding protein;TIGR01186	proV: glycine betaine/L-proline transport ATP binding subunit;TIGR03269	met_CoM_red_A2: methyl coenzyme M reductase system, component A2;TIGR03873	F420-0_ABC_ATP: proposed F420-0 ABC transporter, ATP-binding protein;TIGR02770	nickel_nikD: nickel import ATP-binding protein NikD;TIGR03375	type_I_sec_LssB: type I secretion system ATPase;TIGR00954	3a01203: peroxysomal long chain fatty acyl transporter;TIGR02324	CP_lyasePhnL: phosphonate C-P lyase system protein PhnL;TIGR04520	ECF_ATPase_1: energy-coupling factor transporter ATPase;TIGR01184	ntrCD: nitrate ABC transporter, ATP-binding proteins C and D;TIGR01192	chvA: glucan exporter ATP-binding protein;TIGR02211	LolD_lipo_ex: lipoprotein releasing system, ATP-binding protein;TIGR00972	3a0107s01c2: phosphate ABC transporter, ATP-binding protein;TIGR03796	NHLM_micro_ABC1: NHLM bacteriocin system ABC transporter, peptidase/ATP-binding protein;TIGR01187	potA: polyamine ABC transporter, ATP-binding protein;TIGR04521	ECF_ATPase_2: energy-coupling factor transporter ATPase;TIGR02142	modC_ABC: molybdate ABC transporter, ATP-binding protein;TIGR02314	ABC_MetN: D-methionine ABC transporter, ATP-binding protein;TIGR03411	urea_trans_UrtD: urea ABC transporter, ATP-binding protein UrtD;TIGR02868	CydC: thiol reductant ABC exporter, CydC subunit;TIGR02204	MsbA_rel: ABC transporter, permease/ATP-binding protein;TIGR03608	L_ocin_972_ABC: putative bacteriocin export ABC transporter, lactococcin 972 group;TIGR03522	GldA_ABC_ATP: gliding motility-associated ABC transporter ATP-binding subunit GldA;TIGR02203	MsbA_lipidA: lipid A export permease/ATP-binding protein MsbA;TIGR00955	3a01204: pigment precursor permease;TIGR01842	type_I_sec_PrtD: type I secretion system ATPase;TIGR01193	bacteriocin_ABC: ABC-type bacteriocin transporter;TIGR03719	ABC_ABC_ChvD: ATP-binding cassette protein, ChvD family;TIGR02633	xylG: D-xylose ABC transporter, ATP-binding protein;TIGR01846	type_I_sec_HlyB: type I secretion system ATPase;TIGR01257	rim_protein: rim ABC transporter;TIGR01166	cbiO: cobalt ABC transporter, ATP-binding protein;TIGR01978	sufC: FeS assembly ATPase SufC;TIGR02857	CydD: thiol reductant ABC exporter, CydD subunit;TIGR03410	urea_trans_UrtE: urea ABC transporter, ATP-binding protein UrtE;TIGR01188	drrA: daunorubicin resistance ABC transporter, ATP-binding protein;TIGR01277	thiQ: thiamine ABC transporter, ATP-binding protein;TIGR03740	galliderm_ABC: lantibiotic protection ABC transporter, ATP-binding subunit;TIGR03797
assembly_04437	Uncharacterized protein YjbR`	YjbR`YjbR`	MULTISPECIES: MmcQ/YjbR family DNA-binding protein`	-	-	Predicted DNA-binding protein with 慸ouble-wing?structural motif, MmcQ/YjbR family	-	-	-
assembly_03200	Serine--tRNA ligase`	Seryl_tRNA_N`Seryl-tRNA synthetase N-terminal domain`;tRNA-synt_2b`tRNA synthetase class II core domain (G, H, P, S and T)`;Filament`Intermediate filament protein`	serine--tRNA ligase`	TIGR00414	serS: serine--tRNA ligase;TIGR00415	serS_MJ: serine--tRNA ligase	-	Seryl-tRNA synthetase	assembly_03200`K01875	Translation`Aminoacyl-tRNA biosynthesis	GO:0097056`selenocysteinyl-tRNA(Sec) biosynthetic process`biological_process;GO:0006434`seryl-tRNA aminoacylation`biological_process;GO:0016260`selenocysteine biosynthetic process`biological_process;GO:0004828`serine-tRNA ligase activity`molecular_function;GO:0005524`ATP binding`molecular_function;GO:0005737`cytoplasm`cellular_component
assembly_04629	-	-	hypothetical protein`	-	-	-	-	-	-
assembly_02096	23S rRNA (guanine(745)-N(1))-methyltransferase`	Methyltransf_31`Methyltransferase domain`;MTS`Methyltransferase small domain`;PrmA`Ribosomal protein L11 methyltransferase (PrmA)`;Methyltransf_32`Methyltransferase domain`;Methyltransf_4`Putative methyltransferase`;Ubie_methyltran`ubiE/COQ5 methyltransferase family`;Methyltransf_29`Putative S-adenosyl-L-methionine-dependent methyltransferase`;Methyltransf_12`Methyltransferase domain`;Methyltrans…	MULTISPECIES: 23S rRNA (guanine(745)-N(1))-methyltransferase`	TIGR01934	MenG_MenH_UbiE: ubiquinone/menaquinone biosynthesis methyltransferase;TIGR02072	BioC: malonyl-acyl carrier protein O-methyltransferase BioC;TIGR02752	MenG_heptapren: demethylmenaquinone methyltransferase	-	SAM-dependent methyltransferase	assembly_02096`K00563	-	GO:0052911`23S rRNA (guanine(745)-N(1))-methyltransferase activity`molecular_function;GO:0008989`rRNA (guanine-N1-)-methyltransferase activity`molecular_function;GO:0008270`zinc ion binding`molecular_function;GO:0070475`rRNA base methylation`biological_process
assembly_02242	Protein TonB`	TonB_N`TonB N-terminal region`;TonB_C`Gram-negative bacterial TonB protein C-terminal`	TonB system transport protein TonB`	TIGR01352	tonB_Cterm: TonB family C-terminal domain	-	Periplasmic protein TonB, links inner and outer membranes	assembly_02242`K03832	-	GO:0043213`bacteriocin transport`biological_process;GO:0031992`energy transducer activity`molecular_function;GO:0030288`outer membrane-bounded periplasmic space`cellular_component;GO:0015343`siderophore transmembrane transporter activity`molecular_function;GO:0015031`protein transport`biological_process;GO:0098797`plasma membrane protein complex`cellular_component;GO:0016021`integral component of…
assembly_03178	-	-	hypothetical protein`	-	-	-	-	-	-
assembly_01545	Ecotin`	Ecotin`Ecotin`	MULTISPECIES: serine protease inhibitor ecotin`	-	-	-	assembly_01545`K08276	-	GO:0004867`serine-type endopeptidase inhibitor activity`molecular_function;GO:0042597`periplasmic space`cellular_component
assembly_04694	Oxygen-independent coproporphyrinogen III oxidase`	HemN_C`HemN C-terminal domain`;Radical_SAM`Radical SAM superfamily`	oxygen-independent coproporphyrinogen III oxidase`	TIGR04107	rSAM_HutW: putative heme utilization radical SAM enzyme HutW;TIGR00539	hemN_rel: putative oxygen-independent coproporphyrinogen III oxidase;TIGR00089	TIGR00089: radical SAM methylthiotransferase, MiaB/RimO family;TIGR00538	hemN: oxygen-independent coproporphyrinogen III oxidase;TIGR03994	rSAM_HemZ: coproporphyrinogen dehydrogenase HemZ;TIGR04013	B12_SAM_MJ_1487: B12-binding domain/radical SAM domain protein, MJ_1487 family;TIGR01212	TIGR01212: radical SAM protein, TIGR01212 family	-	Coproporphyrinogen III oxidase or related Fe-S oxidoreductase	assembly_04694`K02495	Metabolism of cofactors and vitamins`Porphyrin and chlorophyll metabolism	GO:0006782`protoporphyrinogen IX biosynthetic process`biological_process;GO:0046872`metal ion binding`molecular_function;GO:0005737`cytoplasm`cellular_component;GO:0051539`4 iron, 4 sulfur cluster binding`molecular_function;GO:0051989`coproporphyrinogen dehydrogenase activity`molecular_function;GO:0004109`coproporphyrinogen oxidase activity`molecular_function
assembly_02763	6-phospho-beta-glucosidase`	Glyco_hydro_4C`Family 4 glycosyl hydrolase C-terminal domain`;Glyco_hydro_4`Family 4 glycosyl hydrolase`	MULTISPECIES: 6-phospho-beta-glucosidase`	-	-	Alpha-galactosidase/6-phospho-beta-glucosidase, family 4 of glycosyl hydrolase	assembly_02763`K01222	Carbohydrate metabolism`Glycolysis / Gluconeogenesis	GO:0008706`6-phospho-beta-glucosidase activity`molecular_function;GO:0005975`carbohydrate metabolic process`biological_process;GO:0042802`identical protein binding`molecular_function;GO:0016616`oxidoreductase activity, acting on the CH-OH group of donors, NAD or NADP as acceptor`molecular_function;GO:0046872`metal ion binding`molecular_function
assembly_00756	Bifunctional glutathionylspermidine synthetase/amidase`	CHAP`CHAP domain`;GSP_synth`Glutathionylspermidine synthase preATP-grasp`	MULTISPECIES: bifunctional glutathionylspermidine amidase/synthase`	-	-	Glutathionylspermidine synthase	assembly_00756`K01460	Metabolism of other amino acids`Glutathione metabolism	GO:0006749`glutathione metabolic process`biological_process;GO:0008885`glutathionylspermidine synthase activity`molecular_function;GO:0005829`cytosol`cellular_component;GO:0046872`metal ion binding`molecular_function;GO:0008884`glutathionylspermidine amidase activity`molecular_function;GO:0008216`spermidine metabolic process`biological_process;GO:0005524`ATP binding`molecular_function
assembly_03647	Nitrogen regulatory protein P-II 2`	P-II`Nitrogen regulatory protein P-II`	MULTISPECIES: P-II family nitrogen regulator`	-	-	Nitrogen regulatory protein PII	assembly_03647`K04752	-	GO:0030234`enzyme regulator activity`molecular_function;GO:0000166`nucleotide binding`molecular_function;GO:0006808`regulation of nitrogen utilization`biological_process
assembly_00809	Uncharacterized protein YggR`	AAA_30`AAA domain`;TrwB_AAD_bind`Type IV secretion-system coupling protein DNA-binding domain`;DUF87`Domain of unknown function DUF87`;AAA_23`AAA domain`;FtsK_SpoIIIE`FtsK/SpoIIIE family`;AAA_29`P-loop containing region of AAA domain`;T2SSE`Type II/IV secretion system protein`;AAA_16`AAA ATPase domain`;AAA_22`AAA domain`;AAA_19`Part of AAA domain`;ABC_tran`ABC transporter`	type IV pilus twitching motility protein PilT`	TIGR02788	VirB11: P-type DNA transfer ATPase VirB11;TIGR01420	pilT_fam: twitching motility protein;TIGR02524	dot_icm_DotB: Dot/Icm secretion system ATPase DotB;TIGR02782	TrbB_P: P-type conjugative transfer ATPase TrbB;TIGR02525	plasmid_TraJ: plasmid transfer ATPase TraJ;TIGR03819	heli_sec_ATPase: helicase/secretion neighborhood ATPase;TIGR02538	type_IV_pilB: type IV-A pilus assembly ATPase PilB;TIGR02533	type_II_gspE: type II secretion system protein E	-	Tfp pilus assembly protein PilT, pilus retraction ATPase	assembly_00809`K02669	-	GO:0005524`ATP binding`molecular_function;GO:0005829`cytosol`cellular_component
assembly_01889	-	Phage_antitermQ`Phage antitermination protein Q`;DUF1133`Protein of unknown function (DUF1133)`	DUF1133 family protein`	-	-	-	-	-	-
assembly_04806	Ribose import permease protein RbsC`	BPD_transp_2`Branched-chain amino acid transport system / permease component`	MULTISPECIES: ribose ABC transporter permease`	TIGR03408	urea_trans_UrtC: urea ABC transporter, permease protein UrtC;TIGR03409	urea_trans_UrtB: urea ABC transporter, permease protein UrtB	-	Ribose/xylose/arabinose/galactoside ABC-type transport system, permease component	assembly_04806`K10440	Membrane transport`ABC transporters	GO:0008643`carbohydrate transport`biological_process;GO:0016021`integral component of membrane`cellular_component;GO:0005886`plasma membrane`cellular_component;GO:0022857`transmembrane transporter activity`molecular_function
assembly_04244	Insertion element IS1 1 protein InsA`	zinc_ribbon_10`Predicted integral membrane zinc-ribbon metal-binding protein`;zinc_ribbon_4`zinc-ribbon domain`;HTH_Tnp_IS1`InsA C-terminal domain`;Zn_Tnp_IS1`InsA N-terminal domain`;FdhE`Protein involved in formate dehydrogenase formation`	MULTISPECIES: transposase`	-	-	Transposase	-	-	GO:0006313`transposition, DNA-mediated`biological_process
assembly_00021	Uncharacterized protein YidF`	-	MULTISPECIES: hypothetical protein`	TIGR04269	SAM_SPASM_FxsB: radical SAM/SPASM domain protein, FxsB family;TIGR03942	sulfatase_rSAM: anaerobic sulfatase maturase	-	Sulfatase maturation enzyme AslB, radical SAM superfamily	assembly_00021`K06871	-	GO:0003824`catalytic activity`molecular_function
assembly_02923	Inner membrane protein YcfT`	Acyl_transf_3`Acyltransferase family`	MULTISPECIES: acyltransferase family protein`	-	-	Uncharacterized membrane protein YcfT	-	-	GO:0016747`transferase activity, transferring acyl groups other than amino-acyl groups`molecular_function;GO:0005886`plasma membrane`cellular_component;GO:0016021`integral component of membrane`cellular_component
assembly_03628	HTH-type transcriptional regulator AcrR`	TetR_N`Bacterial regulatory proteins, tetR family`;TetR_C_2`MAATS-type transcriptional repressor, C-terminal region`	MULTISPECIES: multidrug efflux transporter transcriptional repressor AcrR`	TIGR03384	betaine_BetI: transcriptional repressor BetI;TIGR03968	mycofact_TetR: mycofactocin system transcriptional regulator;TIGR03613	RutR: pyrimidine utilization regulatory protein R	-	DNA-binding transcriptional regulator, AcrR family	assembly_03628`K03577	-	GO:0003677`DNA binding`molecular_function
assembly_00379	UPF0270 protein YheU`	UPF0270`Uncharacterised protein family (UPF0270)`	MULTISPECIES: YheU family protein`	-	-	-	assembly_00379`K09898	-	-
assembly_02046	SAR-endolysin`	Phage_lysozyme`Phage lysozyme`	lysozyme`	-	-	-	-	-	GO:0003796`lysozyme activity`molecular_function;GO:0020002`host cell plasma membrane`cellular_component;GO:0016021`integral component of membrane`cellular_component;GO:0019835`cytolysis`biological_process;GO:0016998`cell wall macromolecule catabolic process`biological_process;GO:0044659`cytolysis by virus of host cell`biological_process;GO:0009253`peptidoglycan catabolic process`biological_proces…
assembly_04233	30S ribosomal protein S18`	Ribosomal_S18`Ribosomal protein S18`	MULTISPECIES: 30S ribosomal protein S18`	TIGR00165	S18: ribosomal protein bS18	-	Ribosomal protein S18	assembly_04233`K02963	Translation`Ribosome	GO:0019843`rRNA binding`molecular_function;GO:0005840`ribosome`cellular_component;GO:0006412`translation`biological_process;GO:0003735`structural constituent of ribosome`molecular_function
assembly_03111	FMN reductase (NADPH)`	Flavodoxin_2`Flavodoxin-like fold`;FMN_red`NADPH-dependent FMN reductase`	MULTISPECIES: NADPH-dependent FMN reductase`	TIGR03566	FMN_reduc_MsuE: FMN reductase;TIGR04037	LLM_duo_CE1759: LLM-partnered FMN reductase, CE1759 family;TIGR03567	FMN_reduc_SsuE: FMN reductase	-	NAD(P)H-dependent FMN reductase	assembly_03111`K00299	Metabolism of cofactors and vitamins`Riboflavin metabolism;Energy metabolism`Sulfur metabolism	GO:0051289`protein homotetramerization`biological_process;GO:0008752`FMN reductase activity`molecular_function;GO:0006974`cellular response to DNA damage stimulus`biological_process;GO:0052873`FMN reductase (NADPH) activity`molecular_function;GO:0046306`alkanesulfonate catabolic process`biological_process;GO:0009970`cellular response to sulfate starvation`biological_process
assembly_02536	Voltage-gated ClC-type chloride channel ClcB`	Voltage_CLC`Voltage gated chloride channel`	voltage-gated ClC-type chloride channel ClcB`	-	-	H+/Cl- antiporter ClcA	assembly_02536`K03281	-	GO:0005247`voltage-gated chloride channel activity`molecular_function;GO:0034765`regulation of ion transmembrane transport`biological_process;GO:0034707`chloride channel complex`cellular_component;GO:0010447`response to acidic pH`biological_process;GO:0005886`plasma membrane`cellular_component
assembly_03067	-	Thioredoxin_8`Thioredoxin-like`;Thioredoxin_2`Thioredoxin-like domain`;Thioredoxin_3`Thioredoxin domain`;TraF`F plasmid transfer operon protein`;Thioredoxin_4`Thioredoxin`;DSBA`DSBA-like thioredoxin domain`;Thioredoxin`Thioredoxin`	MULTISPECIES: DSBA oxidoreductase`	-	-	-	-	-	-
assembly_03256	Putative pyruvate formate-lyase 3-activating enzyme`	Fer4_12`4Fe-4S single cluster domain`;Radical_SAM`Radical SAM superfamily`;Fer4_14`4Fe-4S single cluster domain`;G3P_antiterm`Glycerol-3-phosphate responsive antiterminator`	glycyl-radical enzyme activating protein`	TIGR04337	AmmeMemoSam_rS: AmmeMemoRadiSam system radical SAM enzyme;TIGR02493	PFLA: pyruvate formate-lyase 1-activating enzyme;TIGR04395	cutC_activ_rSAM: choline TMA-lyase-activating enzyme;TIGR04003	rSAM_BssD: [benzylsuccinate synthase]-activating enzyme;TIGR02495	NrdG2: anaerobic ribonucleoside-triphosphate reductase activating protein;TIGR02491	NrdG: anaerobic ribonucleoside-triphosphate reductase activating protein;TIGR02494	PFLE_PFLC: glycyl-radical enzyme activating protein;TIGR04041	activase_YjjW: glycine radical enzyme activase, YjjW family	-	Pyruvate-formate lyase-activating enzyme	assembly_03256`K04069	-	GO:0046872`metal ion binding`molecular_function;GO:0005737`cytoplasm`cellular_component;GO:0051539`4 iron, 4 sulfur cluster binding`molecular_function;GO:0043365`[formate-C-acetyltransferase]-activating enzyme activity`molecular_function
assembly_04319	-	-	four helix bundle protein`	-	-	-	-	-	-
assembly_01670	Hydroxyethylthiazole kinase`	Carb_kinase`Carbohydrate kinase`;HK`Hydroxyethylthiazole kinase family`;Phos_pyr_kin`Phosphomethylpyrimidine kinase`	hydroxyethylthiazole kinase`	TIGR00694	thiM: hydroxyethylthiazole kinase	-	Hydroxyethylthiazole kinase, sugar kinase family	assembly_01670`K00878	Metabolism of cofactors and vitamins`Thiamine metabolism	GO:0005524`ATP binding`molecular_function;GO:0004417`hydroxyethylthiazole kinase activity`molecular_function;GO:0009229`thiamine diphosphate biosynthetic process`biological_process;GO:0000287`magnesium ion binding`molecular_function;GO:0009228`thiamine biosynthetic process`biological_process
assembly_00562	Lipoprotein NlpI`	TPR_1`Tetratricopeptide repeat`;NARP1`NMDA receptor-regulated protein 1`;TPR_14`Tetratricopeptide repeat`;TPR_12`Tetratricopeptide repeat`;TPR_16`Tetratricopeptide repeat`;TPR_8`Tetratricopeptide repeat`;TPR_7`Tetratricopeptide repeat`;TPR_2`Tetratricopeptide repeat`;TPR_11`TPR repeat`;TPR_19`Tetratricopeptide repeat`;RPN7`26S proteasome subunit RPN7`;TPR_17`Tetratricopeptide repeat`;TPR_9`Tetrat…	MULTISPECIES: lipoprotein NlpI`	TIGR02917	PEP_TPR_lipo: putative PEP-CTERM system TPR-repeat lipoprotein;TIGR02521	type_IV_pilW: type IV pilus biogenesis/stability protein PilW	-	Lipoprotein NlpI, contains TPR repeats	assembly_00562`K05803	-	GO:0051301`cell division`biological_process;GO:0007049`cell cycle`biological_process;GO:0005886`plasma membrane`cellular_component
assembly_03131	Envelope biogenesis factor ElyC`	DUF218`DUF218 domain`	MULTISPECIES: envelope biogenesis factor ElyC`	-	-	Uncharacterized SAM-binding protein YcdF, DUF218 family	-	-	GO:0071555`cell wall organization`biological_process;GO:0005886`plasma membrane`cellular_component;GO:0016021`integral component of membrane`cellular_component
assembly_04271	DNA mismatch repair protein MutL`	DNA_mis_repair`DNA mismatch repair protein, C-terminal domain`;HATPase_c`Histidine kinase-, DNA gyrase B-, and HSP90-like ATPase`;HATPase_c_3`Histidine kinase-, DNA gyrase B-, and HSP90-like ATPase`;MutL_C`MutL C terminal dimerisation domain`	DNA mismatch repair endonuclease MutL`	TIGR00585	mutl: DNA mismatch repair protein MutL	-	DNA mismatch repair ATPase MutL	assembly_04271`K03572	Replication and repair`Mismatch repair	GO:0005524`ATP binding`molecular_function;GO:0016887`ATPase activity`molecular_function;GO:0030983`mismatched DNA binding`molecular_function;GO:0006298`mismatch repair`biological_process;GO:0032300`mismatch repair complex`cellular_component
assembly_03828	UPF0294 protein YafD`	Exo_endo_phos`Endonuclease/Exonuclease/phosphatase family`	MULTISPECIES: endonuclease/exonuclease/phosphatase family protein`	-	-	-	-	-	GO:0005737`cytoplasm`cellular_component
assembly_04337	-	rve_2`Integrase core domain`;rve_3`Integrase core domain`	IS3 family transposase, partial`	-	-	-	assembly_04337`K07497	-	-
assembly_04340	Uncharacterized protein 050L`	SMC_N`RecF/RecN/SMC N terminal domain`;DUF258`Protein of unknown function, DUF258`;AAA_21`AAA domain, putative AbiEii toxin, Type IV TA system`;AAA_25`AAA domain`;AAA_19`Part of AAA domain`;AAA_29`P-loop containing region of AAA domain`;AAA_23`AAA domain`;AAA_15`AAA ATPase domain`;DUF2813`Protein of unknown function (DUF2813)`;AAA_27`AAA domain`	MULTISPECIES: AAA family ATPase`	TIGR00634	recN: DNA repair protein RecN;TIGR03411	urea_trans_UrtD: urea ABC transporter, ATP-binding protein UrtD;TIGR03185	DNA_S_dndD: DNA sulfur modification protein DndD;TIGR00611	recf: DNA replication and repair protein RecF;TIGR00618	sbcc: exonuclease SbcC;TIGR02169	SMC_prok_A: chromosome segregation protein SMC	-	-	-	-	-
assembly_01740	-	Hexapep_2`Hexapeptide repeat of succinyl-transferase`;Hexapep`Bacterial transferase hexapeptide (six repeats)`	CatB-related O-acetyltransferase`	TIGR01852	lipid_A_lpxA: acyl-[acyl-carrier-protein]-UDP-N-acetylglucosamine O-acyltransferase;TIGR03532	DapD_Ac: 2,3,4,5-tetrahydropyridine-2,6-dicarboxylate N-acetyltransferase;TIGR04016	WcaB: colanic acid biosynthesis acetyltransferase WcaB;TIGR01172	cysE: serine O-acetyltransferase;TIGR04008	WcaF: colanic acid biosynthesis acetyltransferase WcaF;TIGR01853	lipid_A_lpxD: UDP-3-O-[3-hydroxymyristoyl] glucosamine N-acyltransferase LpxD;TIGR03570	NeuD_NnaD: sugar O-acyltransferase, sialic acid O-acetyltransferase NeuD family;TIGR03308	phn_thr-fam: phosphonate metabolim protein, transferase hexapeptide repeat family;TIGR01208	rmlA_long: glucose-1-phosphate thymidylyltransferase;TIGR01173	glmU: UDP-N-acetylglucosamine diphosphorylase/glucosamine-1-phosphate N-acetyltransferase	-	-	-	-	-
assembly_04170	tRNA-(ms[2]io[6]A)-hydroxylase`	MiaE`tRNA-(MS[2]IO[6]A)-hydroxylase (MiaE)`	tRNA isopentenyl-2-thiomethyl-A-37 hydroxylase MiaE`	-	-	tRNA isopentenyl-2-thiomethyl-A-37 hydroxylase MiaE (synthesis of 2-methylthio-cis-ribozeatin)	assembly_04170`K06169	-	GO:0045301`tRNA-(2-methylthio-N-6-(cis-hydroxy)isopentenyl adenosine)-hydroxylase activity`molecular_function
assembly_02615	Inner membrane transport protein YdhP`	MFS_4`Uncharacterised MFS-type transporter YbfB`;Sugar_tr`Sugar (and other) transporter`;MFS_1`Major Facilitator Superfamily`	MULTISPECIES: MFS transporter`	TIGR00710	efflux_Bcr_CflA: drug resistance transporter, Bcr/CflA subfamily;TIGR00880	2_A_01_02: multidrug resistance protein;TIGR00895	2A0115: MFS transporter, aromatic acid:H+ symporter (AAHS) family;TIGR00891	2A0112: MFS transporter, sialate:H+ symporter (SHS) family;TIGR00898	2A0119: cation transport protein;TIGR00711	efflux_EmrB: drug resistance MFS transporter, drug:H+ antiporter-2 (14 Spanner) (DHA2) family	-	Predicted arabinose efflux permease, MFS family	assembly_02615`K08156	-	GO:0055085`transmembrane transport`biological_process;GO:0016021`integral component of membrane`cellular_component;GO:0005886`plasma membrane`cellular_component
assembly_01981	Uncharacterized isochorismatase family protein YecD`	Isochorismatase`Isochorismatase family`	MULTISPECIES: hydrolase`	TIGR03614	RutB: pyrimidine utilization protein B	-	Nicotinamidase-related amidase	-	-	GO:0016787`hydrolase activity`molecular_function
assembly_01551	Periplasmic nitrate reductase, electron transfer subunit`	DUF3365`Protein of unknown function (DUF3365)`;NapB`Nitrate reductase cytochrome c-type subunit (NapB)`	MULTISPECIES: nitrate reductase cytochrome c-type subunit`	-	-	Nitrate reductase cytochrome c-type subunit	assembly_01551`K02568	Energy metabolism`Nitrogen metabolism	GO:0009061`anaerobic respiration`biological_process;GO:0046872`metal ion binding`molecular_function;GO:0042597`periplasmic space`cellular_component
assembly_01189	-	-	-	-	-	-	-	-	-
assembly_02753	Uncharacterized protein YdiY`	DUF481`Protein of unknown function, DUF481`	MULTISPECIES: DUF481 domain-containing protein`	-	-	Putative salt-induced outer membrane protein YdiY	assembly_02753`K07283	-	-
assembly_02576	Protein YdgA`	DUF945`Bacterial protein of unknown function (DUF945)`	DUF945 domain-containing protein`	-	-	Uncharacterized conserved protein YdgA, DUF945 family	-	-	GO:0005886`plasma membrane`cellular_component;GO:0042802`identical protein binding`molecular_function
assembly_00848	6-phospho-beta-glucosidase BglA`	Cellulase`Cellulase (glycosyl hydrolase family 5)`;Glyco_hydro_1`Glycosyl hydrolase family 1`	6-phospho-beta-glucosidase`	TIGR03356	BGL: beta-galactosidase;TIGR01233	lacG: 6-phospho-beta-galactosidase	-	Beta-glucosidase/6-phospho-beta-glucosidase/beta-galactosidase	assembly_00848`K01223	Carbohydrate metabolism`Glycolysis / Gluconeogenesis	GO:0015926`glucosidase activity`molecular_function;GO:0005829`cytosol`cellular_component;GO:0008706`6-phospho-beta-glucosidase activity`molecular_function;GO:0005975`carbohydrate metabolic process`biological_process
assembly_04052	-	-	-	-	-	-	-	-	-
assembly_01778	Ethanolamine utilization protein EutE`	Aldedh`Aldehyde dehydrogenase family`	MULTISPECIES: CoA-acylating propionaldehyde dehydrogenase PduP`	TIGR01804	BADH: betaine-aldehyde dehydrogenase;TIGR03216	OH_muco_semi_DH: 2-hydroxymuconic semialdehyde dehydrogenase;TIGR04284	aldehy_Rv0768: aldehyde dehydrogenase, Rv0768 family;TIGR01238	D1pyr5carbox3: delta-1-pyrroline-5-carboxylate dehydrogenase;TIGR03240	arg_catab_astD: succinylglutamate-semialdehyde dehydrogenase;TIGR02299	HpaE: 5-carboxymethyl-2-hydroxymuconate semialdehyde dehydrogenase;TIGR01780	SSADH: succinate-semialdehyde dehydrogenase;TIGR00407	proA: glutamate-5-semialdehyde dehydrogenase;TIGR03374	ABALDH: 1-pyrroline dehydrogenase;TIGR01722	MMSDH: methylmalonate-semialdehyde dehydrogenase (acylating);TIGR02518	EutH_ACDH: acetaldehyde dehydrogenase (acetylating);TIGR03250	PhnAcAld_DH: putative phosphonoacetaldehyde dehydrogenase;TIGR01237	D1pyr5carbox2: putative delta-1-pyrroline-5-carboxylate dehydrogenase	-	Acyl-CoA reductase or other NAD-dependent aldehyde dehydrogenase	assembly_01778`K13922	Carbohydrate metabolism`Propanoate metabolism	GO:0004029`aldehyde dehydrogenase (NAD) activity`molecular_function;GO:0046336`ethanolamine catabolic process`biological_process
assembly_04329	Transposase InsD for insertion element IS2-10`	rve_3`Integrase core domain`;rve`Integrase core domain`	IS3 family transposase`	-	-	-	-	-	GO:0015074`DNA integration`biological_process;GO:0032196`transposition`biological_process;GO:0003677`DNA binding`molecular_function;GO:0006310`DNA recombination`biological_process
assembly_01224	Sensor histidine kinase QseE`	HisKA`His Kinase A (phospho-acceptor) domain`;HATPase_c`Histidine kinase-, DNA gyrase B-, and HSP90-like ATPase`;HAMP`HAMP domain`	MULTISPECIES: two component system sensor histidine kinase QseE/GlrK`	TIGR02916	PEP_his_kin: putative PEP-CTERM system histidine kinase;TIGR02938	nifL_nitrog: nitrogen fixation negative regulator NifL;TIGR02966	phoR_proteo: phosphate regulon sensor kinase PhoR;TIGR03785	marine_sort_HK: proteobacterial dedicated sortase system histidine kinase;TIGR02956	TMAO_torS: TMAO reductase sytem sensor TorS;TIGR01386	cztS_silS_copS: heavy metal sensor kinase	-	-	assembly_01224`K07711	Signal transduction`Two-component system	GO:0005524`ATP binding`molecular_function;GO:0016021`integral component of membrane`cellular_component;GO:0005886`plasma membrane`cellular_component;GO:0000155`phosphorelay sensor kinase activity`molecular_function
assembly_01574	Uncharacterized protein YejA`	SBP_bac_5`Bacterial extracellular solute-binding proteins, family 5 Middle`	ABC transporter substrate-binding protein`	TIGR04028	SBP_KPN_01854: ABC transporter substrate binding protein, KPN_01854 family;TIGR02294	nickel_nikA: nickel ABC transporter, nickel/metallophore periplasmic binding protein	-	ABC-type oligopeptide transport system, periplasmic component	assembly_01574`K13893	Membrane transport`ABC transporters	GO:0055085`transmembrane transport`biological_process;GO:0006857`oligopeptide transport`biological_process;GO:0030288`outer membrane-bounded periplasmic space`cellular_component;GO:0042884`microcin transport`biological_process;GO:0043190`ATP-binding cassette (ABC) transporter complex`cellular_component
assembly_04730	Uridine phosphorylase`	PNP_UDP_1`Phosphorylase superfamily`	MULTISPECIES: uridine phosphorylase`	TIGR03468	HpnG: hopanoid-associated phosphorylase;TIGR01721	AMN-like: putative AMP nucleosidase;TIGR01718	Uridine-psphlse: uridine phosphorylase;TIGR01719	euk_UDPppase: uridine phosphorylase;TIGR00107	deoD: purine nucleoside phosphorylase	-	Uridine phosphorylase	assembly_04730`K00757	Nucleotide metabolism`Pyrimidine metabolism;Xenobiotics biodegradation and metabolism`Drug metabolism - other enzymes	GO:0044206`UMP salvage`biological_process;GO:0004850`uridine phosphorylase activity`molecular_function;GO:0006218`uridine catabolic process`biological_process;GO:0009166`nucleotide catabolic process`biological_process;GO:0005829`cytosol`cellular_component;GO:0034214`protein hexamerization`biological_process;GO:0030955`potassium ion binding`molecular_function;GO:0042802`identical protein binding`m…
assembly_04565	Fructose-like permease IIC component 2`	-	MULTISPECIES: PTS fructose transporter subunit EIIC`	TIGR01427	PTS_IIC_fructo: PTS system, Fru family, IIC component	-	Phosphotransferase system, fructose-specific IIC component	assembly_04565`K11203	-	GO:0008982`protein-N(PI)-phosphohistidine-sugar phosphotransferase activity`molecular_function;GO:0009401`phosphoenolpyruvate-dependent sugar phosphotransferase system`biological_process;GO:0005887`integral component of plasma membrane`cellular_component;GO:0005886`plasma membrane`cellular_component;GO:0005351`sugar:proton symporter activity`molecular_function
assembly_01899	-	Abhydrolase_1`alpha/beta hydrolase fold`;Trypsin`Trypsin`;Trypsin_2`Trypsin-like peptidase domain`	trypsin-like peptidase domain-containing protein`	TIGR02038	protease_degS: periplasmic serine peptidase DegS;TIGR02037	degP_htrA_DO: peptidase Do	-	-	assembly_01899`K01362	-	-
assembly_00081	Integrase`	DUF4102`Domain of unknown function (DUF4102)`;Phage_integrase`Phage integrase family`	tyrosine-type recombinase/integrase`	TIGR02224	recomb_XerC: tyrosine recombinase XerC	-	-	-	-	GO:0075713`establishment of integrated proviral latency`biological_process;GO:0016740`transferase activity`molecular_function;GO:0016787`hydrolase activity`molecular_function;GO:0006310`DNA recombination`biological_process;GO:0046718`viral entry into host cell`biological_process;GO:0015074`DNA integration`biological_process;GO:0044826`viral genome integration into host DNA`biological_process;GO:0…
assembly_04676	Antitoxin ParD`	Ribosomal_S7`Ribosomal protein S7p/S5e`;RHH_1`Ribbon-helix-helix protein, copG family`;ParD_antitoxin`Bacterial antitoxin of ParD toxin-antitoxin type II system and RHH`	type II toxin-antitoxin system ParD family antitoxin`	TIGR02606	antidote_CC2985: putative addiction module antidote protein, CC2985 family	-	Transcriptional regulator, contains Arc/MetJ-type RHH (ribbon-helix-helix) DNA-binding domain	assembly_04676`K07746	-	GO:0006355`regulation of transcription, DNA-templated`biological_process
assembly_02575	Mannose-6-phosphate isomerase`	Cupin_2`Cupin domain`;PMI_typeI`Phosphomannose isomerase type I`	mannose-6-phosphate isomerase`	TIGR00218	manA: mannose-6-phosphate isomerase, class I	-	Mannose-6-phosphate isomerase, class I	assembly_02575`K01809	Carbohydrate metabolism`Fructose and mannose metabolism;Carbohydrate metabolism`Amino sugar and nucleotide sugar metabolism	GO:0000032`cell wall mannoprotein biosynthetic process`biological_process;GO:0009298`GDP-mannose biosynthetic process`biological_process;GO:0005975`carbohydrate metabolic process`biological_process;GO:0008270`zinc ion binding`molecular_function;GO:0004476`mannose-6-phosphate isomerase activity`molecular_function;GO:0006486`protein glycosylation`biological_process;GO:0005829`cytosol`cellular_compo…
assembly_04418	Holin-like protein CidA`	LrgA`LrgA family`	MULTISPECIES: CidA/LrgA family protein`	-	-	Putative effector of murein hydrolase LrgA, UPF0299 family	assembly_04418`K06518	-	GO:0016021`integral component of membrane`cellular_component;GO:0019835`cytolysis`biological_process;GO:0005886`plasma membrane`cellular_component;GO:0012501`programmed cell death`biological_process
assembly_00549	Insertion element IS600 uncharacterized 31 kDa protein`	rve_3`Integrase core domain`;rve_2`Integrase core domain`;DDE_Tnp_IS240`DDE domain`;rve`Integrase core domain`	IS3 family transposase`	-	-	-	-	-	GO:0015074`DNA integration`biological_process;GO:0003676`nucleic acid binding`molecular_function
assembly_02535	Tat proofreading chaperone DmsD`	Nitrate_red_del`Nitrate reductase delta subunit`	Tat proofreading chaperone DmsD`	-	-	Cytoplasmic chaperone TorD involved in molybdoenzyme TorA maturation	-	-	GO:0005048`signal sequence binding`molecular_function;GO:0061077`chaperone-mediated protein folding`biological_process
assembly_03666	DNA-binding transcriptional regulator BolA`	BolA`BolA-like protein`	MULTISPECIES: transcriptional regulator BolA`	-	-	Stress-induced morphogen (activity unknown)	assembly_03666`K05527	-	GO:0003677`DNA binding`molecular_function
assembly_03413	PTS system N-acetylglucosamine-specific EIICBA component`	PTS_EIIC`Phosphotransferase system, EIIC`;PTS_EIIB`phosphotransferase system, EIIB`;PTS_EIIA_1`phosphoenolpyruvate-dependent sugar phosphotransferase system, EIIA 1`	PTS N-acetyl glucosamine transporter subunit IIABC`	TIGR01996	PTS-II-BC-sucr: PTS system, sucrose-specific IIBC component;TIGR02004	PTS-IIBC-malX: PTS system, maltose and glucose-specific IIBC component;TIGR02003	PTS-II-BC-unk1: PTS system, IIBC component;TIGR02005	PTS-IIBC-alpha: PTS system, alpha-glucoside-specific IIBC component;TIGR01992	PTS-IIBC-Tre: PTS system, trehalose-specific IIBC component;TIGR01995	PTS-II-ABC-beta: PTS system, beta-glucoside-specific IIABC component;TIGR00826	EIIB_glc: PTS system, glucose-like IIB component;TIGR00852	pts-Glc: PTS system, maltose and glucose-specific subfamily, IIC component;TIGR02002	PTS-II-BC-glcB: PTS system, glucose-specific IIBC component;TIGR00830	PTBA: PTS system, glucose subfamily, IIA component;TIGR01998	PTS-II-BC-nag: PTS system, N-acetylglucosamine-specific IIBC component	-	Phosphotransferase system IIC components, glucose/maltose/N-acetylglucosamine-specific;Phosphotransferase system IIA component;Phosphotransferase system IIB components	assembly_03413`K02802	Carbohydrate metabolism`Amino sugar and nucleotide sugar metabolism;Membrane transport`Phosphotransferase system (PTS)	GO:0016301`kinase activity`molecular_function;GO:0005886`plasma membrane`cellular_component;GO:0015764`N-acetylglucosamine transport`biological_process;GO:0009401`phosphoenolpyruvate-dependent sugar phosphotransferase system`biological_process;GO:0090586`protein-phosphocysteine-N-acetylglucosamine phosphotransferase system transporter activity`molecular_function;GO:0046872`metal ion binding`molec…
assembly_02741	4''-mycarosyl isovaleryl-CoA transferase`	Acyl_transf_3`Acyltransferase family`	acyltransferase`	-	-	-	-	-	GO:0016747`transferase activity, transferring acyl groups other than amino-acyl groups`molecular_function;GO:0017000`antibiotic biosynthetic process`biological_process
assembly_04320	-	RVT_1`Reverse transcriptase (RNA-dependent DNA polymerase)`	RNA-directed DNA polymerase`	TIGR04416	group_II_RT_mat: group II intron reverse transcriptase/maturase	-	-	-	-	-
assembly_00246	Inner membrane metabolite transport protein YhjE`	MFS_1`Major Facilitator Superfamily`;Sugar_tr`Sugar (and other) transporter`	MULTISPECIES: MHS family MFS transporter`	TIGR00898	2A0119: cation transport protein;TIGR00879	SP: MFS transporter, sugar porter (SP) family;TIGR00887	2A0109: phosphate:H+ symporter;TIGR00883	2A0106: MFS transporter, metabolite:H+ symporter (MHS) family protein;TIGR00891	2A0112: MFS transporter, sialate:H+ symporter (SHS) family;TIGR00895	2A0115: MFS transporter, aromatic acid:H+ symporter (AAHS) family	-	-	-	-	GO:0005886`plasma membrane`cellular_component;GO:0016021`integral component of membrane`cellular_component;GO:0022857`transmembrane transporter activity`molecular_function
assembly_04978	Replication regulatory protein repA2`	RepB-RCR_reg`Replication regulatory protein RepB`	MULTISPECIES: replication regulatory protein RepA`	-	-	-	-	-	GO:0003677`DNA binding`molecular_function;GO:0006276`plasmid maintenance`biological_process
assembly_04988	-	-	hypothetical protein`	-	-	-	-	-	-
assembly_02464	UPF0748 lipoprotein YddW`	Glyco_hydro_66`Glycosyl hydrolase family 66`;GHL10`Glycosyl hydrolase-like 10`;DUF4434`Domain of unknown function (DUF4434)`;Melibiase`Melibiase`	glycoside hydrolase family 10 protein`	-	-	Uncharacterized lipoprotein YddW, UPF0748 family	-	-	GO:0005886`plasma membrane`cellular_component;GO:0003824`catalytic activity`molecular_function
assembly_00618	Inner membrane protein YqjE`	DUF373`Domain of unknown function (DUF373)`;Phage_holin_3_6`Putative Actinobacterial Holin-X, holin superfamily III`	MULTISPECIES: membrane protein`	-	-	Uncharacterized membrane protein YqjE	-	-	GO:0016021`integral component of membrane`cellular_component;GO:0005886`plasma membrane`cellular_component
assembly_00278	Sulfur carrier protein TusA`	DUF2249`Uncharacterized conserved protein (DUF2249)`;TusA`Sulfurtransferase TusA`	MULTISPECIES: sulfurtransferase TusA`	TIGR03527	selenium_YedF: selenium metabolism protein YedF	-	TusA-related sulfurtransferase	assembly_00278`K04085	Folding, sorting and degradation`Sulfur relay system	GO:0002143`tRNA wobble position uridine thiolation`biological_process;GO:0005737`cytoplasm`cellular_component;GO:0097163`sulfur carrier activity`molecular_function
assembly_04917	-	-	hypothetical protein`	-	-	-	-	-	-
assembly_04754	Uroporphyrinogen-III synthase`	HEM4`Uroporphyrinogen-III synthase HemD`	MULTISPECIES: uroporphyrinogen-III synthase`	-	-	Uroporphyrinogen-III synthase	assembly_04754`K01719	Metabolism of cofactors and vitamins`Porphyrin and chlorophyll metabolism	GO:0004852`uroporphyrinogen-III synthase activity`molecular_function;GO:0006780`uroporphyrinogen III biosynthetic process`biological_process;GO:0006782`protoporphyrinogen IX biosynthetic process`biological_process
assembly_03318	Pyridoxal phosphate phosphatase YbhA`	HAD`haloacid dehalogenase-like hydrolase`;Hydrolase_6`Haloacid dehalogenase-like hydrolase`;HAD_2`Haloacid dehalogenase-like hydrolase`;Hydrolase_3`haloacid dehalogenase-like hydrolase`;Hydrolase`haloacid dehalogenase-like hydrolase`;S6PP`Sucrose-6F-phosphate phosphohydrolase`	MULTISPECIES: pyridoxal phosphatase`	TIGR02471	sucr_syn_bact_C: sucrose-phosphate synthase, sucrose phosphatase-like domain;TIGR00338	serB: phosphoserine phosphatase SerB;TIGR01484	HAD-SF-IIB: HAD hydrolase, family IIB;TIGR01487	Pglycolate_arch: phosphoglycolate phosphatase, TA0175-type;TIGR01482	SPP-subfamily: sucrose-phosphate phosphatase subfamily;TIGR01662	HAD-SF-IIIA: HAD hydrolase, family IIIA;TIGR01490	HAD-SF-IB-hyp1: HAD hydrolase, family IB;TIGR01488	HAD-SF-IB: HAD phosphoserine phosphatase-like hydrolase, family IB;TIGR02463	MPGP_rel: mannosyl-3-phosphoglycerate phosphatase homolog;TIGR00099	Cof-subfamily: Cof-like hydrolase;TIGR01486	HAD-SF-IIB-MPGP: mannosyl-3-phosphoglycerate phosphatase family;TIGR02461	osmo_MPG_phos: mannosyl-3-phosphoglycerate phosphatase	-	Hydroxymethylpyrimidine pyrophosphatase and other HAD family phosphatases	assembly_03318`K07024	-	GO:0005829`cytosol`cellular_component;GO:0000287`magnesium ion binding`molecular_function;GO:0016773`phosphotransferase activity, alcohol group as acceptor`molecular_function;GO:0050308`sugar-phosphatase activity`molecular_function;GO:0016791`phosphatase activity`molecular_function;GO:0033883`pyridoxal phosphatase activity`molecular_function
assembly_02196	Peptide chain release factor 1`	ABC_tran_CTD`ABC transporter C-terminal domain`;PCRF`PCRF domain`;HR1`Hr1 repeat`;RF-1`RF-1 domain`	MULTISPECIES: peptide chain release factor 1`	TIGR00019	prfA: peptide chain release factor 1;TIGR03072	release_prfH: putative peptide chain release factor H;TIGR00020	prfB: peptide chain release factor 2	-	Protein chain release factor A	assembly_02196`K02835	-	GO:0016149`translation release factor activity, codon specific`molecular_function;GO:0005737`cytoplasm`cellular_component
assembly_00122	-	DUF4222`Domain of unknown function (DUF4222)`	MULTISPECIES: DUF4222 domain-containing protein`	-	-	-	-	-	-
assembly_02420	Uncharacterized protein YddH`	Flavin_Reduct`Flavin reductase like domain`	MULTISPECIES: flavin reductase family protein`	-	-	NADH-FMN oxidoreductase RutF, flavin reductase (DIM6/NTAB) family	-	-	GO:0010181`FMN binding`molecular_function
assembly_04247	Ascorbate-specific PTS system EIIC component`	EIIC-GAT`PTS system sugar-specific permease component`	MULTISPECIES: PTS ascorbate transporter subunit IIC`	-	-	-	assembly_04247`K03475	Carbohydrate metabolism`Ascorbate and aldarate metabolism;Membrane transport`Phosphotransferase system (PTS)	GO:0016021`integral component of membrane`cellular_component;GO:0005886`plasma membrane`cellular_component;GO:0009401`phosphoenolpyruvate-dependent sugar phosphotransferase system`biological_process
assembly_03632	Hemolysin expression-modulating protein Hha`	HHA`Haemolysin expression modulating protein`	MULTISPECIES: hemolysin expression modulator Hha`	-	-	-	assembly_03632`K05839	-	GO:0009405`pathogenesis`biological_process
assembly_00381	ADP-ribose pyrophosphatase`	NUDIX`NUDIX domain`	MULTISPECIES: NUDIX hydrolase`	-	-	ADP-ribose pyrophosphatase YjhB, NUDIX family	-	-	GO:0047631`ADP-ribose diphosphatase activity`molecular_function;GO:0046872`metal ion binding`molecular_function
assembly_02836	Nickel import ATP-binding protein NikE`	ABC_tran`ABC transporter`;AAA_21`AAA domain, putative AbiEii toxin, Type IV TA system`;SMC_N`RecF/RecN/SMC N terminal domain`	ATP-binding cassette domain-containing protein`	TIGR01189	ccmA: heme ABC exporter, ATP-binding protein CcmA;TIGR01288	nodI: nodulation ABC transporter NodI;TIGR02315	ABC_phnC: phosphonate ABC transporter, ATP-binding protein;TIGR02323	CP_lyasePhnK: phosphonate C-P lyase system protein PhnK;TIGR00968	3a0106s01: sulfate ABC transporter, ATP-binding protein;TIGR01194	cyc_pep_trnsptr: cyclic peptide transporter;TIGR03771	anch_rpt_ABC: anchored repeat-type ABC transporter, ATP-binding subunit;TIGR00958	3a01208: antigen peptide transporter 2;TIGR02673	FtsE: cell division ATP-binding protein FtsE;TIGR03410	urea_trans_UrtE: urea ABC transporter, ATP-binding protein UrtE;TIGR01188	drrA: daunorubicin resistance ABC transporter, ATP-binding protein;TIGR01277	thiQ: thiamine ABC transporter, ATP-binding protein;TIGR03740	galliderm_ABC: lantibiotic protection ABC transporter, ATP-binding subunit;TIGR02982	heterocyst_DevA: ABC exporter ATP-binding subunit, DevA family;TIGR03797	NHLM_micro_ABC2: NHLM bacteriocin system ABC transporter, ATP-binding protein;TIGR01978	sufC: FeS assembly ATPase SufC;TIGR02857	CydD: thiol reductant ABC exporter, CydD subunit;TIGR01166	cbiO: cobalt ABC transporter, ATP-binding protein;TIGR02633	xylG: D-xylose ABC transporter, ATP-binding protein;TIGR03719	ABC_ABC_ChvD: ATP-binding cassette protein, ChvD family;TIGR01193	bacteriocin_ABC: ABC-type bacteriocin transporter;TIGR01846	type_I_sec_HlyB: type I secretion system ATPase;TIGR02203	MsbA_lipidA: lipid A export permease/ATP-binding protein MsbA;TIGR00955	3a01204: pigment precursor permease;TIGR01842	type_I_sec_PrtD: type I secretion system ATPase;TIGR03608	L_ocin_972_ABC: putative bacteriocin export ABC transporter, lactococcin 972 group;TIGR03522	GldA_ABC_ATP: gliding motility-associated ABC transporter ATP-binding subunit GldA;TIGR04521	ECF_ATPase_2: energy-coupling factor transporter ATPase;TIGR01187	potA: polyamine ABC transporter, ATP-binding protein;TIGR02142	modC_ABC: molybdate ABC transporter, ATP-binding protein;TIGR02314	ABC_MetN: D-methionine ABC transporter, ATP-binding protein;TIGR02868	CydC: thiol reductant ABC exporter, CydC subunit;TIGR03411	urea_trans_UrtD: urea ABC transporter, ATP-binding protein UrtD;TIGR02204	MsbA_rel: ABC transporter, permease/ATP-binding protein;TIGR00972	3a0107s01c2: phosphate ABC transporter, ATP-binding protein;TIGR03796	NHLM_micro_ABC1: NHLM bacteriocin system ABC transporter, peptidase/ATP-binding protein;TIGR01192	chvA: glucan exporter ATP-binding protein;TIGR04520	ECF_ATPase_1: energy-coupling factor transporter ATPase;TIGR02324	CP_lyasePhnL: phosphonate C-P lyase system protein PhnL;TIGR01184	ntrCD: nitrate ABC transporter, ATP-binding proteins C and D;TIGR02211	LolD_lipo_ex: lipoprotein releasing system, ATP-binding protein;TIGR02770	nickel_nikD: nickel import ATP-binding protein NikD;TIGR03375	type_I_sec_LssB: type I secretion system ATPase;TIGR00954	3a01203: peroxysomal long chain fatty acyl transporter;TIGR03864	PQQ_ABC_ATP: ABC transporter, ATP-binding subunit, PQQ-dependent alcohol dehydrogenase system;TIGR03415
assembly_00615	Glutathionyl-hydroquinone reductase YqjG`	GST_N_2`Glutathione S-transferase, N-terminal domain`;GST_C_3`Glutathione S-transferase, C-terminal domain`;GST_N_3`Glutathione S-transferase, N-terminal domain`;GST_C`Glutathione S-transferase, C-terminal domain`;GST_C_2`Glutathione S-transferase, C-terminal domain`	MULTISPECIES: glutathione S-transferase family protein`	-	-	Glutathionyl-hydroquinone reductase	assembly_00615`K07393	-	GO:0016672`oxidoreductase activity, acting on a sulfur group of donors, quinone or similar compound as acceptor`molecular_function;GO:0004364`glutathione transferase activity`molecular_function
assembly_04968	Protein TraH`	TraH`Conjugative relaxosome accessory transposon protein`	MULTISPECIES: conjugal transfer protein TraH`	-	-	-	assembly_04968`K12072	-	GO:0042597`periplasmic space`cellular_component;GO:0000746`conjugation`biological_process
assembly_00668	Putative P4-specific DNA primase`	TF_Zn_Ribbon`TFIIB zinc-binding`;DUF927`Domain of unknown function (DUF927)`;Prim_Zn_Ribbon`Zinc-binding domain of primase-helicase`;zf-RRN7`Zinc-finger of RNA-polymerase I-specific TFIIB, Rrn7`;Zn_Tnp_IS1595`Transposase zinc-ribbon domain`;Toprim_4`Toprim domain`;Toprim_3`Toprim domain`;Toprim_2`Toprim-like`	MULTISPECIES: DUF927 domain-containing protein`	-	-	-	assembly_00668`K06919	-	GO:0003896`DNA primase activity`molecular_function;GO:0005524`ATP binding`molecular_function;GO:0003677`DNA binding`molecular_function;GO:0003678`DNA helicase activity`molecular_function;GO:0008270`zinc ion binding`molecular_function
assembly_00593	Putative binding protein BruAb2_0484`	SBP_bac_6`Bacterial extracellular solute-binding protein`;SBP_bac_8`Bacterial extracellular solute-binding protein`;SBP_bac_11`Bacterial extracellular solute-binding protein`;SBP_bac_1`Bacterial extracellular solute-binding protein`	sugar ABC transporter substrate-binding protein`	TIGR03850	bind_CPR_0540: carbohydrate ABC transporter substrate-binding protein, CPR_0540 family	-	-	assembly_00593`K02027	-	GO:0042597`periplasmic space`cellular_component;GO:0055085`transmembrane transport`biological_process
assembly_04100	Uncharacterized protein YjjA`	DUF2501`Protein of unknown function (DUF2501)`	DUF2501 domain-containing protein`	-	-	-	-	-	GO:0005829`cytosol`cellular_component
assembly_01768	DNA gyrase inhibitor`	Cass2`Integron-associated effector binding protein`;GyrI-like`GyrI-like small molecule binding domain`	DNA gyrase inhibitor SbmC`	-	-	DNA gyrase inhibitor GyrI	assembly_01768`K07470	-	GO:0008657`DNA topoisomerase (ATP-hydrolyzing) inhibitor activity`molecular_function;GO:0005737`cytoplasm`cellular_component
assembly_04838	Phosphonate dehydrogenase`	NAD_binding_2`NAD binding domain of 6-phosphogluconate dehydrogenase`;F420_oxidored`NADP oxidoreductase coenzyme F420-dependent`;ThiF`ThiF family`;2-Hacid_dh_C`D-isomer specific 2-hydroxyacid dehydrogenase, NAD binding domain`;IlvN`Acetohydroxy acid isomeroreductase, NADPH-binding domain`;2-Hacid_dh`D-isomer specific 2-hydroxyacid dehydrogenase, catalytic domain`	MULTISPECIES: 2-hydroxyacid dehydrogenase`	TIGR01327	PGDH: phosphoglycerate dehydrogenase	-	-	assembly_04838`K18916	-	GO:0016616`oxidoreductase activity, acting on the CH-OH group of donors, NAD or NADP as acceptor`molecular_function;GO:0051287`NAD binding`molecular_function;GO:0050609`phosphonate dehydrogenase activity`molecular_function
assembly_02126	UPF0260 protein CKO_01185`	CxxCxxCC`Putative zinc- or iron-chelating domain`	MULTISPECIES: YcgN family cysteine cluster protein`	-	-	Uncharacterized cysteine cluster protein YcgN, CxxCxxCC family	assembly_02126`K09160	-	-
assembly_02489	-	BatD`Oxygen tolerance`	MULTISPECIES: oxygen tolerance domain protein`	-	-	-	-	-	-
assembly_00262	Dipeptide and tripeptide permease B`	MFS_1`Major Facilitator Superfamily`;PTR2`POT family`	MULTISPECIES: dipeptide/tripeptide permease DtpB`	TIGR00926	2A1704: oligopeptide transporter, peptide:H+ symporter;TIGR00924	yjdL_sub1_fam: amino acid/peptide transporter (Peptide:H+ symporter)	-	Dipeptide/tripeptide permease	assembly_00262`K03305	-	GO:0035673`oligopeptide transmembrane transporter activity`molecular_function;GO:0015333`peptide:proton symporter activity`molecular_function;GO:0015031`protein transport`biological_process;GO:0071916`dipeptide transmembrane transporter activity`molecular_function;GO:0005886`plasma membrane`cellular_component;GO:0042937`tripeptide transporter activity`molecular_function;GO:0005887`integral compon…
assembly_03048	-	-	-	-	-	-	-	-	-
assembly_00004	DNA replication and repair protein RecF`	AAA_27`AAA domain`;AAA_29`P-loop containing region of AAA domain`;SMC_N`RecF/RecN/SMC N terminal domain`;AAA_15`AAA ATPase domain`;AAA_23`AAA domain`;AAA_21`AAA domain, putative AbiEii toxin, Type IV TA system`;ABC_tran`ABC transporter`	MULTISPECIES: DNA replication/repair protein RecF`	TIGR00611	recf: DNA replication and repair protein RecF;TIGR00634	recN: DNA repair protein RecN	-	Recombinational DNA repair ATPase RecF	assembly_00004`K03629	Replication and repair`Homologous recombination	GO:0006281`DNA repair`biological_process;GO:0009432`SOS response`biological_process;GO:0005524`ATP binding`molecular_function;GO:0006260`DNA replication`biological_process;GO:0005737`cytoplasm`cellular_component;GO:0003697`single-stranded DNA binding`molecular_function
assembly_03203	DNA translocase FtsK`	FtsK_4TM`4TM region of DNA translocase FtsK/SpoIIIE`;FtsK_SpoIIIE`FtsK/SpoIIIE family`;AAA_10`AAA-like domain`;DUF87`Domain of unknown function DUF87`;Ftsk_gamma`Ftsk gamma domain`	DNA translocase FtsK`	TIGR03928	T7_EssCb_Firm: type VII secretion protein EssC;TIGR03924	T7SS_EccC_a: type VII secretion protein EccCa;TIGR03743	SXT_TraD: conjugative coupling factor TraD, SXT/TOL subfamily;TIGR03925	T7SS_EccC_b: type VII secretion protein EccCb	-	DNA segregation ATPase FtsK/SpoIIIE and related proteins	assembly_03203`K03466	-	GO:0007049`cell cycle`biological_process;GO:0051301`cell division`biological_process;GO:0003677`DNA binding`molecular_function;GO:0016021`integral component of membrane`cellular_component;GO:0007059`chromosome segregation`biological_process;GO:0005524`ATP binding`molecular_function;GO:0005886`plasma membrane`cellular_component
assembly_00753	Hydrogenase maturation factor HybG`	HupF_HypC`HupF/HypC family`;NapD`NapD protein`	MULTISPECIES: hydrogenase maturation factor HybG`	TIGR00074	hypC_hupF: hydrogenase assembly chaperone HypC/HupF	-	Hydrogenase maturation factor	assembly_00753`K04653	-	-
assembly_00230	Dipeptide transport system permease protein DppB`	BPD_transp_1`Binding-protein-dependent transport system inner membrane component`	MULTISPECIES: dipeptide ABC transporter permease DppB`	TIGR02789	nickel_nikB: nickel ABC transporter, permease subunit NikB	-	ABC-type dipeptide/oligopeptide/nickel transport system, permease component	assembly_00230`K12369	Membrane transport`ABC transporters	GO:0015031`protein transport`biological_process;GO:0005886`plasma membrane`cellular_component;GO:0016021`integral component of membrane`cellular_component;GO:0055085`transmembrane transport`biological_process
assembly_04502	Transcriptional regulatory protein ZraR`	Mg_chelatase`Magnesium chelatase, subunit ChlI`;Response_reg`Response regulator receiver domain`;HTH_8`Bacterial regulatory protein, Fis family`;AAA_5`AAA domain (dynein-related subfamily)`;HTH_30`PucR C-terminal helix-turn-helix domain`;AAA`ATPase family associated with various cellular activities (AAA)`;Sigma54_activat`Sigma-54 interaction domain`;Sigma54_activ_2`Sigma-54 interaction domain`;AA…	sigma-54-dependent response regulator transcription factor ZraR`	TIGR02915	PEP_resp_reg: PEP-CTERM-box response regulator transcription factor;TIGR01818	ntrC: nitrogen regulation protein NR(I);TIGR03787	marine_sort_RR: proteobacterial dedicated sortase system response regulator;TIGR01817	nifA: Nif-specific regulatory protein;TIGR02956	TMAO_torS: TMAO reductase sytem sensor TorS;TIGR02329	propionate_PrpR: propionate catabolism operon regulatory protein PrpR;TIGR02154	PhoB: phosphate regulon transcriptional regulatory protein PhoB;TIGR02875	spore_0_A: sporulation transcription factor Spo0A;TIGR02903	spore_lon_C: ATP-dependent protease, Lon family;TIGR02974	phageshock_pspF: psp operon transcriptional activator;TIGR01387	cztR_silR_copR: heavy metal response regulator	-	DNA-binding transcriptional response regulator, NtrC family, contains REC, AAA-type ATPase, and a Fis-type DNA-binding domains	assembly_04502`K07713	Signal transduction`Two-component system	GO:0006355`regulation of transcription, DNA-templated`biological_process;GO:0043565`sequence-specific DNA binding`molecular_function;GO:0005524`ATP binding`molecular_function;GO:0000160`phosphorelay signal transduction system`biological_process;GO:0008134`transcription factor binding`molecular_function;GO:0005737`cytoplasm`cellular_component
assembly_02783	Uncharacterized ABC transporter ATP-binding protein YnjD`	AAA_16`AAA ATPase domain`;AAA_29`P-loop containing region of AAA domain`;SMC_N`RecF/RecN/SMC N terminal domain`;DUF258`Protein of unknown function, DUF258`;AAA_21`AAA domain, putative AbiEii toxin, Type IV TA system`;ABC_tran`ABC transporter`	ATP-binding cassette domain-containing protein`	TIGR01288	nodI: nodulation ABC transporter NodI;TIGR01189	ccmA: heme ABC exporter, ATP-binding protein CcmA;TIGR03771	anch_rpt_ABC: anchored repeat-type ABC transporter, ATP-binding subunit;TIGR01194	cyc_pep_trnsptr: cyclic peptide transporter;TIGR00968	3a0106s01: sulfate ABC transporter, ATP-binding protein;TIGR02323	CP_lyasePhnK: phosphonate C-P lyase system protein PhnK;TIGR02315	ABC_phnC: phosphonate ABC transporter, ATP-binding protein;TIGR02673	FtsE: cell division ATP-binding protein FtsE;TIGR01271	CFTR_protein: cystic fibrosis transmembrane conductor regulator (CFTR);TIGR00958	3a01208: antigen peptide transporter 2;TIGR02982	heterocyst_DevA: ABC exporter ATP-binding subunit, DevA family;TIGR03797	NHLM_micro_ABC2: NHLM bacteriocin system ABC transporter, ATP-binding protein;TIGR01277	thiQ: thiamine ABC transporter, ATP-binding protein;TIGR03740	galliderm_ABC: lantibiotic protection ABC transporter, ATP-binding subunit;TIGR03410	urea_trans_UrtE: urea ABC transporter, ATP-binding protein UrtE;TIGR01188	drrA: daunorubicin resistance ABC transporter, ATP-binding protein;TIGR02857	CydD: thiol reductant ABC exporter, CydD subunit;TIGR01978	sufC: FeS assembly ATPase SufC;TIGR01166	cbiO: cobalt ABC transporter, ATP-binding protein;TIGR01257	rim_protein: rim ABC transporter;TIGR01846	type_I_sec_HlyB: type I secretion system ATPase;TIGR03719	ABC_ABC_ChvD: ATP-binding cassette protein, ChvD family;TIGR01193	bacteriocin_ABC: ABC-type bacteriocin transporter;TIGR02633	xylG: D-xylose ABC transporter, ATP-binding protein;TIGR01842	type_I_sec_PrtD: type I secretion system ATPase;TIGR00955	3a01204: pigment precursor permease;TIGR02203	MsbA_lipidA: lipid A export permease/ATP-binding protein MsbA;TIGR03522	GldA_ABC_ATP: gliding motility-associated ABC transporter ATP-binding subunit GldA;TIGR03608	L_ocin_972_ABC: putative bacteriocin export ABC transporter, lactococcin 972 group;TIGR02204	MsbA_rel: ABC transporter, permease/ATP-binding protein;TIGR03411	urea_trans_UrtD: urea ABC transporter, ATP-binding protein UrtD;TIGR02868	CydC: thiol reductant ABC exporter, CydC subunit;TIGR02314	ABC_MetN: D-methionine ABC transporter, ATP-binding protein;TIGR04521	ECF_ATPase_2: energy-coupling factor transporter ATPase;TIGR01187	potA: polyamine ABC transporter, ATP-binding protein;TIGR02142	modC_ABC: molybdate ABC transporter, ATP-binding protein;TIGR00630	uvra: excinuclease ABC subunit A;TIGR03796	NHLM_micro_ABC1: NHLM bacteriocin system ABC transporter, peptidase/ATP-binding protein;TIGR00972	3a0107s01c2: phosphate ABC transporter, ATP-binding protein;TIGR02211	LolD_lipo_ex: lipoprotein releasing system, ATP-binding protein;TIGR02324	CP_lyasePhnL: phosphonate C-P lyase system protein PhnL;TIGR04520	ECF_ATPase_1: energy-coupling factor transporter ATPase;TIGR01192	chvA: glucan exporter ATP-binding protein;TIGR01184	ntrCD: nitrate ABC transporter, ATP-binding proteins C and D;TIGR00954	3a01203: peroxysomal long chain fatty acyl transporter;TIGR03375
assembly_00027	-	EamA`EamA-like transporter family`;Multi_Drug_Res`Small Multidrug Resistance protein`;7tm_3`7 transmembrane sweet-taste receptor of 3 GCPR`	EamA family transporter`	TIGR03340	phn_DUF6: phosphonate utilization associated putative membrane protein;TIGR00950	2A78: carboxylate/amino acid/amine transporter	-	-	-	-	-
assembly_02779	TVP38/TMEM64 family membrane protein YdjX`	SNARE_assoc`SNARE associated Golgi protein`	TVP38/TMEM64 family protein`	-	-	Uncharacterized membrane protein YdjX, TVP38/TMEM64 family, SNARE-associated domain	-	-	GO:0016021`integral component of membrane`cellular_component;GO:0005886`plasma membrane`cellular_component
assembly_03972	2-isopropylmalate synthase`	LeuA_dimer`LeuA allosteric (dimerisation) domain`;HMGL-like`HMGL-like`	MULTISPECIES: 2-isopropylmalate synthase`	TIGR00970	leuA_yeast: 2-isopropylmalate synthase;TIGR01235	pyruv_carbox: pyruvate carboxylase;TIGR03217	4OH_2_O_val_ald: 4-hydroxy-2-oxovalerate aldolase;TIGR01108	oadA: oxaloacetate decarboxylase alpha subunit;TIGR02090	LEU1_arch: isopropylmalate/citramalate/homocitrate synthases;TIGR02660	nifV_homocitr: homocitrate synthase;TIGR02146	LysS_fung_arch: homocitrate synthase;TIGR00977	citramal_synth: citramalate synthase;TIGR00973	leuA_bact: 2-isopropylmalate synthase	-	-	assembly_03972`K01649	Carbohydrate metabolism`Pyruvate metabolism;Amino acid metabolism`Valine, leucine and isoleucine biosynthesis;Global and overview maps`Biosynthesis of amino acids;Global and overview maps`2-Oxocarboxylic acid metabolism	GO:0003852`2-isopropylmalate synthase activity`molecular_function;GO:0009098`leucine biosynthetic process`biological_process
assembly_01208	Elongation factor 4`	EFG_II`Elongation Factor G, domain II`;MMR_HSR1`50S ribosome-binding GTPase`;EFG_C`Elongation factor G C-terminus`;LepA_C`GTP-binding protein LepA C-terminus`;Ras`Ras family`;GTP_EFTU`Elongation factor Tu GTP binding domain`;GTP_EFTU_D2`Elongation factor Tu domain 2`	MULTISPECIES: elongation factor 4`	TIGR00475	selB: selenocysteine-specific translation elongation factor;TIGR00490	aEF-2: translation elongation factor aEF-2;TIGR00483	EF-1_alpha: translation elongation factor EF-1, subunit alpha;TIGR01394	TypA_BipA: GTP-binding protein TypA/BipA;TIGR00484	EF-G: translation elongation factor G;TIGR00503	prfC: peptide chain release factor 3;TIGR00231	small_GTP: small GTP-binding protein domain;TIGR02034	CysN: sulfate adenylyltransferase, large subunit;TIGR00491	aIF-2: translation initiation factor aIF-2;TIGR03680	eif2g_arch: translation initiation factor 2, gamma subunit;TIGR00485	EF-Tu: translation elongation factor Tu;TIGR00487	IF-2: translation initiation factor IF-2;TIGR01393	lepA: elongation factor 4;TIGR03594	GTPase_EngA: ribosome-associated GTPase EngA	-	-	assembly_01208`K03596	Infectious diseases: Bacterial`Legionellosis	GO:0045727`positive regulation of translation`biological_process;GO:0003924`GTPase activity`molecular_function;GO:0005886`plasma membrane`cellular_component;GO:0005525`GTP binding`molecular_function;GO:0003746`translation elongation factor activity`molecular_function;GO:0043022`ribosome binding`molecular_function
assembly_02998	Flagellar hook-associated protein 1`	Flg_bbr_C`Flagellar basal body rod FlgEFG protein C-terminal`;Flg_bb_rod`Flagella basal body rod protein`	flagellar hook-associated protein FlgK`	TIGR02492	flgK_ends: flagellar hook-associated protein FlgK	-	Flagellar hook-associated protein FlgK	assembly_02998`K02396	Cell motility`Flagellar assembly	GO:0005198`structural molecule activity`molecular_function;GO:0044780`bacterial-type flagellum assembly`biological_process;GO:0009424`bacterial-type flagellum hook`cellular_component;GO:0005576`extracellular region`cellular_component;GO:0071973`bacterial-type flagellum-dependent cell motility`biological_process
assembly_03321	Molybdate-binding protein ModA`	SBP_bac_11`Bacterial extracellular solute-binding protein`;SBP_bac_1`Bacterial extracellular solute-binding protein`;SBP_bac_6`Bacterial extracellular solute-binding protein`	MULTISPECIES: molybdate ABC transporter substrate-binding protein`	TIGR01256	modA: molybdate ABC transporter, periplasmic molybdate-binding protein;TIGR03730	tungstate_WtpA: tungstate ABC transporter binding protein WtpA	-	ABC-type molybdate transport system, periplasmic component	assembly_03321`K02020	Membrane transport`ABC transporters	GO:0015412`molybdate transmembrane-transporting ATPase activity`molecular_function;GO:0030288`outer membrane-bounded periplasmic space`cellular_component;GO:1901359`tungstate binding`molecular_function;GO:0030973`molybdate ion binding`molecular_function;GO:0046687`response to chromate`biological_process;GO:0015689`molybdate ion transport`biological_process;GO:0030151`molybdenum ion binding`molecu…
assembly_03711	Nuclease SbcCD subunit D`	SbcD_C`Type 5 capsule protein repressor C-terminal domain`;Metallophos_2`Calcineurin-like phosphoesterase superfamily domain`;Metallophos`Calcineurin-like phosphoesterase`	exonuclease subunit SbcD`	TIGR00619	sbcd: exonuclease SbcCD, D subunit;TIGR04123	P_estr_lig_assc: metallophosphoesterase, DNA ligase-associated	-	DNA repair exonuclease SbcCD nuclease subunit	assembly_03711`K03547	-	GO:0006260`DNA replication`biological_process;GO:0004519`endonuclease activity`molecular_function;GO:0006310`DNA recombination`biological_process;GO:0008408`3'-5' exonuclease activity`molecular_function
assembly_04231	-	EamA`EamA-like transporter family`	MULTISPECIES: DMT family transporter`	TIGR00950	2A78: carboxylate/amino acid/amine transporter	-	-	-	-	-
assembly_00659	Uncharacterized protein YoaC`	DUF1889`Domain of unknown function (DUF1889)`	MULTISPECIES: DUF1889 family protein`	-	-	-	-	-	-
assembly_00828	Uncharacterized HTH-type transcriptional regulator YgfI`	HTH_1`Bacterial regulatory helix-turn-helix protein, lysR family`;LysR_substrate`LysR substrate binding domain`	MULTISPECIES: LysR family transcriptional regulator`	TIGR03418	chol_sulf_TF: putative choline sulfate-utilization transcription factor;TIGR02424	TF_pcaQ: pca operon transcription factor PcaQ;TIGR03339	phn_lysR: aminoethylphosphonate catabolism associated LysR family transcriptional regulator;TIGR02036	dsdC: D-serine deaminase transcriptional activator	-	-	-	-	GO:0006351`transcription, DNA-templated`biological_process;GO:0006974`cellular response to DNA damage stimulus`biological_process;GO:0003700`transcription factor activity, sequence-specific DNA binding`molecular_function;GO:0003677`DNA binding`molecular_function
assembly_00589	1-carboxy-3-chloro-3,4-dihydroxycyclo hexa-1,5-diene dehydrogenase`	GFO_IDH_MocA_C`Oxidoreductase family, C-terminal alpha/beta domain`;GFO_IDH_MocA`Oxidoreductase family, NAD-binding Rossmann fold`	MULTISPECIES: Gfo/Idh/MocA family oxidoreductase`	TIGR04380	myo_inos_iolG: inositol 2-dehydrogenase	-	-	-	-	GO:0016491`oxidoreductase activity`molecular_function;GO:0019439`aromatic compound catabolic process`biological_process
assembly_02815	MltA-interacting protein`	MipA`MltA-interacting protein MipA`;OMP_b-brl`Outer membrane protein beta-barrel domain`	MULTISPECIES: MipA/OmpV family protein`	-	-	Outer membrane scaffolding protein for murein synthesis, MipA/OmpV family	assembly_02815`K07274	-	GO:0030674`protein binding, bridging`molecular_function;GO:0009252`peptidoglycan biosynthetic process`biological_process;GO:0009279`cell outer membrane`cellular_component
assembly_00245	AsmA family protein YhjG`	AsmA`AsmA family`;DUF748`Domain of Unknown Function (DUF748)`;AsmA_2`AsmA-like C-terminal region`	MULTISPECIES: AsmA family protein`	-	-	Uncharacterized protein involved in outer membrane biogenesis	assembly_00245`K07290	-	GO:0016021`integral component of membrane`cellular_component;GO:0005886`plasma membrane`cellular_component
assembly_02288	Peptide transport system permease protein SapC`	BPD_transp_1`Binding-protein-dependent transport system inner membrane component`;OppC_N`N-terminal TM domain of oligopeptide transport permease C`	MULTISPECIES: peptide ABC transporter permease SapC`	TIGR02790	nickel_nikC: nickel ABC transporter, permease subunit NikC;TIGR01097	PhnE: phosphonate ABC transporter, permease protein PhnE	-	ABC-type antimicrobial peptide transport system, permease component	assembly_02288`K12370	Membrane transport`ABC transporters	GO:0055085`transmembrane transport`biological_process;GO:0005886`plasma membrane`cellular_component;GO:0015031`protein transport`biological_process;GO:0016021`integral component of membrane`cellular_component
assembly_02426	Respiratory nitrate reductase 2 alpha chain`	Molybdop_Fe4S4`Molybdopterin oxidoreductase Fe4S4 domain`;Molybdopterin`Molybdopterin oxidoreductase`;Molydop_binding`Molydopterin dinucleotide binding domain`;Nitr_red_alph_N`Respiratory nitrate reductase alpha N-terminal`	MULTISPECIES: nitrate reductase subunit alpha`	TIGR03479	DMSO_red_II_alp: DMSO reductase family type II enzyme, molybdopterin subunit;TIGR02166	dmsA_ynfE: anaerobic dimethyl sulfoxide reductase, A subunit, DmsA/YnfE family;TIGR00509	bisC_fam: molybdopterin guanine dinucleotide-containing S/N-oxide reductases;TIGR02693	arsenite_ox_L: arsenite oxidase, large subunit;TIGR01553	formate-DH-alph: formate dehydrogenase-N alpha subunit;TIGR01591	Fdh-alpha: formate dehydrogenase, alpha subunit;TIGR01580	narG: nitrate reductase, alpha subunit;TIGR02164	torA: trimethylamine-N-oxide reductase TorA	-	Nitrate reductase alpha subunit	assembly_02426`K00370	Energy metabolism`Nitrogen metabolism;Signal transduction`Two-component system	GO:0016020`membrane`cellular_component;GO:0005886`plasma membrane`cellular_component;GO:0009055`electron carrier activity`molecular_function;GO:0008940`nitrate reductase activity`molecular_function;GO:0009061`anaerobic respiration`biological_process;GO:0042128`nitrate assimilation`biological_process;GO:0009325`nitrate reductase complex`cellular_component;GO:0043546`molybdopterin cofactor binding`…
assembly_02152	-	Usher`Outer membrane usher protein`;PapC_C`PapC C-terminal domain`	fimbrial biogenesis outer membrane usher protein`	-	-	-	assembly_02152`K07347	Infectious diseases: Bacterial`Pertussis	-
assembly_03871	UPF0325 protein YaeH`	DUF3461`Protein of unknown function (DUF3461)`	MULTISPECIES: DUF3461 family protein`	-	-	-	-	-	-
assembly_00624	Hexuronate transporter`	MFS_1`Major Facilitator Superfamily`	MULTISPECIES: MFS transporter`	TIGR00895	2A0115: MFS transporter, aromatic acid:H+ symporter (AAHS) family;TIGR00890	2A0111: oxalate/formate antiporter family transporter;TIGR00891	2A0112: MFS transporter, sialate:H+ symporter (SHS) family;TIGR00880	2_A_01_02: multidrug resistance protein;TIGR00893	2A0114: D-galactonate transporter;TIGR00881	2A0104: phosphoglycerate transporter family protein;TIGR02332	HpaX: 4-hydroxyphenylacetate permease;TIGR00712	glpT: glycerol-3-phosphate transporter;TIGR00711	efflux_EmrB: drug resistance MFS transporter, drug:H+ antiporter-2 (14 Spanner) (DHA2) family;TIGR00894	2A0114euk: Na(+)-dependent inorganic phosphate cotransporter	-	-	assembly_00624`K08191	-	GO:0055085`transmembrane transport`biological_process;GO:0016021`integral component of membrane`cellular_component;GO:0005886`plasma membrane`cellular_component
assembly_03145	UPF0702 transmembrane protein YcaP`	DUF421`Protein of unknown function (DUF421)`	MULTISPECIES: DUF421 domain-containing protein`	-	-	Uncharacterized membrane protein YcaP, DUF421 family	-	-	GO:0016021`integral component of membrane`cellular_component;GO:0005886`plasma membrane`cellular_component
assembly_00192	Probable sulfoacetate transporter SauU`	MFS_1_like`MFS_1 like family`;MFS_2`MFS/sugar transport protein`;MFS_4`Uncharacterised MFS-type transporter YbfB`;MFS_1`Major Facilitator Superfamily`	MFS transporter`	TIGR00895	2A0115: MFS transporter, aromatic acid:H+ symporter (AAHS) family;TIGR01299	synapt_SV2: synaptic vesicle protein SV2;TIGR00900	2A0121: H+ Antiporter protein;TIGR00886	2A0108: nitrite transporter;TIGR00890	2A0111: oxalate/formate antiporter family transporter;TIGR00880	2_A_01_02: multidrug resistance protein;TIGR00891	2A0112: MFS transporter, sialate:H+ symporter (SHS) family;TIGR00710	efflux_Bcr_CflA: drug resistance transporter, Bcr/CflA subfamily;TIGR00893	2A0114: D-galactonate transporter;TIGR00712	glpT: glycerol-3-phosphate transporter;TIGR00711	efflux_EmrB: drug resistance MFS transporter, drug:H+ antiporter-2 (14 Spanner) (DHA2) family;TIGR02332	HpaX: 4-hydroxyphenylacetate permease;TIGR00881	2A0104: phosphoglycerate transporter family protein;TIGR00898	2A0119: cation transport protein;TIGR00894	2A0114euk: Na(+)-dependent inorganic phosphate cotransporter	-	-	-	-	GO:0016021`integral component of membrane`cellular_component;GO:0005886`plasma membrane`cellular_component;GO:0022857`transmembrane transporter activity`molecular_function
assembly_01562	-	-	-	-	-	-	-	-	-
assembly_01018	Putative cryptic C4-dicarboxylate transporter DcuD`	DcuC`C4-dicarboxylate anaerobic carrier`	MULTISPECIES: transporter`	TIGR00771	DcuC: transporter, anaerobic C4-dicarboxylate uptake C (DcuC) family	-	C4-dicarboxylate transporter	assembly_01018`K03326	-	GO:0015556`C4-dicarboxylate transmembrane transporter activity`molecular_function;GO:0005887`integral component of plasma membrane`cellular_component;GO:0005886`plasma membrane`cellular_component
assembly_01383	PTS system glucose-specific EIIA component`	PTS_EIIA_1`phosphoenolpyruvate-dependent sugar phosphotransferase system, EIIA 1`	MULTISPECIES: PTS glucose transporter subunit IIA`	TIGR00830	PTBA: PTS system, glucose subfamily, IIA component;TIGR01995	PTS-II-ABC-beta: PTS system, beta-glucoside-specific IIABC component	-	Phosphotransferase system IIA component	assembly_01383`K02777	Carbohydrate metabolism`Amino sugar and nucleotide sugar metabolism;Carbohydrate metabolism`Glycolysis / Gluconeogenesis;Membrane transport`Phosphotransferase system (PTS);Carbohydrate metabolism`Starch and sucrose metabolism	GO:0016301`kinase activity`molecular_function;GO:0046872`metal ion binding`molecular_function;GO:0005737`cytoplasm`cellular_component;GO:0009401`phosphoenolpyruvate-dependent sugar phosphotransferase system`biological_process
assembly_00184	Putative outer membrane protein YiaT`	OMP_b-brl`Outer membrane protein beta-barrel domain`;Autotransporter`Autotransporter beta-domain`;MipA`MltA-interacting protein MipA`	MipA/OmpV family protein`	-	-	Outer membrane scaffolding protein for murein synthesis, MipA/OmpV family	assembly_00184`K07274	-	GO:0009279`cell outer membrane`cellular_component
assembly_01093	Potassium binding protein Kbp`	HMA`Heavy-metal-associated domain`;LysM`LysM domain`;BON`BON domain`	MULTISPECIES: peptidoglycan-binding protein LysM`	TIGR02899	spore_safA: spore coat assembly protein SafA	-	Nucleoid-associated protein YgaU, contains BON and LysM domains	-	-	GO:0005737`cytoplasm`cellular_component
assembly_01461	Colicin V production protein`	Colicin_V`Colicin V production protein`	MULTISPECIES: colicin V production protein`	-	-	Uncharacterized membrane protein, required for colicin V production	assembly_01461`K03558	-	GO:0005886`plasma membrane`cellular_component;GO:0009403`toxin biosynthetic process`biological_process;GO:0016021`integral component of membrane`cellular_component
assembly_00716	3',5'-cyclic adenosine monophosphate phosphodiesterase CpdA`	Metallophos`Calcineurin-like phosphoesterase`;Metallophos_2`Calcineurin-like phosphoesterase superfamily domain`	MULTISPECIES: 3',5'-cyclic-AMP phosphodiesterase`	-	-	3',5'-cyclic AMP phosphodiesterase CpdA	assembly_00716`K03651	-	GO:0004115`3',5'-cyclic-AMP phosphodiesterase activity`molecular_function;GO:0000166`nucleotide binding`molecular_function;GO:0046872`metal ion binding`molecular_function
assembly_01509	Signal transduction protein PmrD`	PmrD`Polymyxin resistance protein PmrD`	MULTISPECIES: signal transduction protein PmrD`	-	-	-	-	-	GO:0046677`response to antibiotic`biological_process
assembly_01338	Esterase YpfH`	DLH`Dienelactone hydrolase family`;Abhydrolase_2`Phospholipase/Carboxylesterase`;Peptidase_S9`Prolyl oligopeptidase family`	esterase`	-	-	Predicted esterase	assembly_01338`K06999	-	GO:0016788`hydrolase activity, acting on ester bonds`molecular_function;GO:0052689`carboxylic ester hydrolase activity`molecular_function
assembly_02045	-	Phage_holin_2_2`Phage holin T7 family, holin superfamily II`;Phage_holin_2_3`Bacteriophage holin family HP1`;Phage_holin_2_4`Bacteriophage holin family, superfamily II-like`	MULTISPECIES: holin`	-	-	-	-	-	-
assembly_00732	2,5-diketo-D-gluconic acid reductase A`	Aldo_ket_red`Aldo/keto reductase family`	MULTISPECIES: 2,5-didehydrogluconate reductase DkgA`	TIGR01293	Kv_beta: voltage-dependent potassium channel beta subunit	-	Aldo/keto reductase, related to diketogulonate reductase	assembly_00732`K06221	-	GO:0051596`methylglyoxal catabolic process`biological_process;GO:0008106`alcohol dehydrogenase (NADP+) activity`molecular_function;GO:0016616`oxidoreductase activity, acting on the CH-OH group of donors, NAD or NADP as acceptor`molecular_function;GO:0005829`cytosol`cellular_component;GO:0050580`2,5-didehydrogluconate reductase activity`molecular_function;GO:0019853`L-ascorbic acid biosynthetic pr…
assembly_04475	Uncharacterized protein YjbD`	DUF3811`YjbD family (DUF3811)`;Pro_dh`Proline dehydrogenase`	MULTISPECIES: DUF3811 domain-containing protein`	-	-	-	-	-	-
assembly_02751	-	DUF4102`Domain of unknown function (DUF4102)`;Phage_integrase`Phage integrase family`	site-specific integrase`	-	-	-	-	-	-
assembly_02973	Shikimate transporter`	MFS_2`MFS/sugar transport protein`;MFS_1`Major Facilitator Superfamily`;Sugar_tr`Sugar (and other) transporter`	MULTISPECIES: shikimate transporter`	TIGR00887	2A0109: phosphate:H+ symporter;TIGR00880	2_A_01_02: multidrug resistance protein;TIGR00891	2A0112: MFS transporter, sialate:H+ symporter (SHS) family;TIGR00898	2A0119: cation transport protein;TIGR00879	SP: MFS transporter, sugar porter (SP) family;TIGR00883	2A0106: MFS transporter, metabolite:H+ symporter (MHS) family protein;TIGR00895	2A0115: MFS transporter, aromatic acid:H+ symporter (AAHS) family;TIGR00792	gph: sugar (Glycoside-Pentoside-Hexuronide) transporter	-	-	assembly_02973`K08172	-	GO:0015293`symporter activity`molecular_function;GO:0015733`shikimate transport`biological_process;GO:0015530`shikimate transmembrane transporter activity`molecular_function;GO:0005886`plasma membrane`cellular_component;GO:0016021`integral component of membrane`cellular_component
assembly_03228	-	-	-	-	-	-	-	-	-
assembly_00685	Urease subunit alpha`	-	-	-	-	-	-	-	-
assembly_01007	-	-	hypothetical protein`	-	-	-	-	-	-
assembly_04398	-	T6SS_Vgr`Putative type VI secretion system Rhs element Vgr`;Phage_GPD`Phage late control gene D protein (GPD)`;DUF2345`Uncharacterized protein conserved in bacteria (DUF2345)`	type VI secretion system tip protein VgrG`	TIGR01646	vgr_GE: Rhs element Vgr protein;TIGR03361	VI_Rhs_Vgr: type VI secretion system Vgr family protein	-	-	assembly_04398`K11904	Membrane transport`Bacterial secretion system	-
assembly_02106	Uncharacterized Nudix hydrolase NudL`	NUDIX`NUDIX domain`	MULTISPECIES: CoA pyrophosphatase`	TIGR00586	mutt: mutator mutT protein	-	-	-	-	GO:0009132`nucleoside diphosphate metabolic process`biological_process;GO:0016818`hydrolase activity, acting on acid anhydrides, in phosphorus-containing anhydrides`molecular_function;GO:0030145`manganese ion binding`molecular_function;GO:0000287`magnesium ion binding`molecular_function
assembly_02745	-	Baseplate_J`Baseplate J-like protein`	MULTISPECIES: hypothetical protein`	-	-	-	-	-	-
assembly_03481	Alkyl hydroperoxide reductase C`	Redoxin`Redoxin`;AhpC-TSA`AhpC/TSA family`;1-cysPrx_C`C-terminal domain of 1-Cys peroxiredoxin`	MULTISPECIES: alkyl hydroperoxide reductase subunit C`	TIGR03137	AhpC: peroxiredoxin	-	Alkyl hydroperoxide reductase subunit AhpC (peroxiredoxin)	assembly_03481`K03386	-	GO:0004601`peroxidase activity`molecular_function;GO:0051920`peroxiredoxin activity`molecular_function;GO:0006979`response to oxidative stress`biological_process;GO:0005737`cytoplasm`cellular_component;GO:0045454`cell redox homeostasis`biological_process
assembly_00444	Uncharacterized protein YrdB`	DUF1488`Protein of unknown function (DUF1488)`	MULTISPECIES: DUF1488 domain-containing protein`	-	-	-	-	-	-
assembly_03658	-	-	-	-	-	-	-	-	-
assembly_03910	-	Fimbrial`Fimbrial protein`	fimbrial protein StkG`	-	-	-	-	-	-
assembly_02507	Multiple antibiotic resistance protein MarA`	HTH_AraC`Bacterial regulatory helix-turn-helix proteins, AraC family`;HTH_18`Helix-turn-helix domain`	MULTISPECIES: MDR efflux pump AcrAB transcriptional activator MarA`	TIGR04094	adjacent_YSIRK: YSIRK-targeted surface antigen transcriptional regulator	-	-	assembly_02507`K13632	Drug resistance`Cationic antimicrobial peptide (CAMP) resistance	GO:0043565`sequence-specific DNA binding`molecular_function;GO:0003700`transcription factor activity, sequence-specific DNA binding`molecular_function;GO:0046677`response to antibiotic`biological_process
assembly_04413	Cytochrome c-552`	Cytochrome_C7`Cytochrome c7 and related cytochrome c`;Cytochrom_NNT`NapC/NirT cytochrome c family, N-terminal region`;Cytochrom_c3_2`Cytochrome c3`;Cytochrome_C554`Cytochrome c554 and c-prime`;Cytochrom_C552`Cytochrome c552`;zf-trcl`Probable zinc-ribbon domain`;Paired_CXXCH_1`Doubled CXXCH motif (Paired_CXXCH_1)`;Cytochrom_CIII`Class III cytochrome C family`	ammonia-forming nitrite reductase cytochrome c552 subunit`	TIGR03146	cyt_nit_nrfB: cytochrome c nitrite reductase, pentaheme subunit;TIGR03508	decahem_SO: decaheme c-type cytochrome, DmsE family;TIGR03152	cyto_c552_HCOOH: formate-dependent cytochrome c nitrite reductase, c552 subunit	-	-	assembly_04413`K03385	Energy metabolism`Nitrogen metabolism;Infectious diseases: Bacterial`Salmonella infection	GO:0042128`nitrate assimilation`biological_process;GO:0005506`iron ion binding`molecular_function;GO:0042279`nitrite reductase (cytochrome, ammonia-forming) activity`molecular_function;GO:0042597`periplasmic space`cellular_component;GO:0020037`heme binding`molecular_function;GO:0005509`calcium ion binding`molecular_function
assembly_00010	D-galactonate dehydratase`	MR_MLE_C`Enolase C-terminal domain-like`;MR_MLE_N`Mandelate racemase / muconate lactonizing enzyme, N-terminal domain`	galactonate dehydratase`	TIGR01928	menC_lowGC/arch: o-succinylbenzoate synthase;TIGR02534	mucon_cyclo: muconate and chloromuconate cycloisomerases	-	L-alanine-DL-glutamate epimerase or related enzyme of enolase superfamily	assembly_00010`K01684	Carbohydrate metabolism`Galactose metabolism	GO:0000287`magnesium ion binding`molecular_function;GO:0034194`D-galactonate catabolic process`biological_process;GO:0008869`galactonate dehydratase activity`molecular_function;GO:0009063`cellular amino acid catabolic process`biological_process
assembly_04241	Ascorbate-specific PTS system EIIA component`	PTS_EIIA_2`Phosphoenolpyruvate-dependent sugar phosphotransferase system, EIIA 2`	MULTISPECIES: PTS ascorbate transporter subunit IIA`	TIGR00848	fruA: PTS system, fructose subfamily, IIA component;TIGR01419	nitro_reg_IIA: PTS IIA-like nitrogen-regulatory protein PtsN	-	-	assembly_04241`K02821	Membrane transport`Phosphotransferase system (PTS);Carbohydrate metabolism`Ascorbate and aldarate metabolism	GO:0009401`phosphoenolpyruvate-dependent sugar phosphotransferase system`biological_process;GO:0016301`kinase activity`molecular_function;GO:0005737`cytoplasm`cellular_component
assembly_04871	Insertion element IS1 2 protein InsA`	-	hypothetical protein`	-	-	-	-	-	-
assembly_03445	Ribosomal silencing factor RsfS`	RsfS`Ribosomal silencing factor during starvation`	MULTISPECIES: ribosome silencing factor`	TIGR00090	rsfS_iojap_ybeB: ribosome silencing factor	-	Ribosomal silencing factor RsfS, regulates association of 30S and 50S subunits	assembly_03445`K09710	-	GO:0042256`mature ribosome assembly`biological_process;GO:0017148`negative regulation of translation`biological_process;GO:0005737`cytoplasm`cellular_component;GO:0090071`negative regulation of ribosome biogenesis`biological_process
assembly_01140	-	HTH_6`Helix-turn-helix domain, rpiR family`;SIS`SIS domain`	MULTISPECIES: MurR/RpiR family transcriptional regulator`	TIGR03127	RuMP_HxlB: 6-phospho 3-hexuloisomerase	-	-	-	-	-
assembly_02596	Tyrosine--tRNA ligase`	tRNA-synt_1b`tRNA synthetases class I (W and Y)`;S4`S4 domain`	MULTISPECIES: tyrosine--tRNA ligase`	TIGR00234	tyrS: tyrosine--tRNA ligase	-	Tyrosyl-tRNA synthetase	assembly_02596`K01866	Translation`Aminoacyl-tRNA biosynthesis	GO:0006437`tyrosyl-tRNA aminoacylation`biological_process;GO:0005524`ATP binding`molecular_function;GO:0005737`cytoplasm`cellular_component;GO:0003723`RNA binding`molecular_function;GO:0004831`tyrosine-tRNA ligase activity`molecular_function
assembly_04353	-	-	hypothetical protein`	-	-	-	-	-	-
assembly_02697	HTH-type transcriptional regulator DmlR`	LysR_substrate`LysR substrate binding domain`;HTH_1`Bacterial regulatory helix-turn-helix protein, lysR family`;HTH_IclR`IclR helix-turn-helix domain`;HTH_29`Winged helix-turn helix`	LysR family transcriptional regulator`	TIGR02036	dsdC: D-serine deaminase transcriptional activator;TIGR03339	phn_lysR: aminoethylphosphonate catabolism associated LysR family transcriptional regulator;TIGR02424	TF_pcaQ: pca operon transcription factor PcaQ;TIGR03298	argP: transcriptional regulator, ArgP family;TIGR03418	chol_sulf_TF: putative choline sulfate-utilization transcription factor	-	-	-	-	GO:0045893`positive regulation of transcription, DNA-templated`biological_process;GO:0006108`malate metabolic process`biological_process;GO:0003700`transcription factor activity, sequence-specific DNA binding`molecular_function;GO:0045892`negative regulation of transcription, DNA-templated`biological_process;GO:0003677`DNA binding`molecular_function
assembly_01242	-	Aldose_epim`Aldose 1-epimerase`	aldose 1-epimerase`	-	-	-	-	-	-
assembly_04529	50S ribosomal protein L1`	Ribosomal_L1`Ribosomal protein L1p/L10e family`	MULTISPECIES: 50S ribosomal protein L1`	TIGR01169	rplA_bact: ribosomal protein uL1;TIGR01170	rplA_mito: ribosomal protein uL1, mitochondrial	-	Ribosomal protein L1	assembly_04529`K02863	Translation`Ribosome	GO:0000049`tRNA binding`molecular_function;GO:0015934`large ribosomal subunit`cellular_component;GO:0003735`structural constituent of ribosome`molecular_function;GO:0006417`regulation of translation`biological_process;GO:0019843`rRNA binding`molecular_function;GO:0006412`translation`biological_process
assembly_01920	Tail tip assembly protein I`	IncA`IncA protein`;Lambda_tail_I`Bacteriophage lambda tail assembly protein I`	tail assembly protein`	-	-	-	-	-	GO:0098003`viral tail assembly`biological_process;GO:0030430`host cell cytoplasm`cellular_component
assembly_02443	Stationary-phase-induced ribosome-associated protein`	Ribosomal_S22`30S ribosomal protein subunit S22 family`	MULTISPECIES: stationary-phase-induced ribosome-associated protein`	-	-	-	assembly_02443`K02972	-	GO:0003735`structural constituent of ribosome`molecular_function;GO:0006412`translation`biological_process;GO:0005840`ribosome`cellular_component
assembly_02818	Uncharacterized protein HI_0095`	Methyltransf_24`Methyltransferase domain`;Methyltransf_18`Methyltransferase domain`;TehB`Tellurite resistance protein TehB`;Methyltransf_12`Methyltransferase domain`;Methyltransf_2`O-methyltransferase`;Ubie_methyltran`ubiE/COQ5 methyltransferase family`;Methyltransf_23`Methyltransferase domain`;Methyltransf_25`Methyltransferase domain`;UPF0020`Putative RNA methylase family UPF0020`;Methyltransf_1…	class I SAM-dependent methyltransferase`	TIGR00406	prmA: ribosomal protein L11 methyltransferase;TIGR01934	MenG_MenH_UbiE: ubiquinone/menaquinone biosynthesis methyltransferase;TIGR02469	CbiT: precorrin-6Y C5,15-methyltransferase (decarboxylating), CbiT subunit;TIGR04290	meth_Rta_06860: methyltransferase, Rta_06860 family;TIGR02072	BioC: malonyl-acyl carrier protein O-methyltransferase BioC;TIGR04364	methyltran_FxLD: methyltransferase, FxLD system;TIGR02752	MenG_heptapren: demethylmenaquinone methyltransferase;TIGR01983	UbiG: 3-demethylubiquinone-9 3-O-methyltransferase	-	-	-	-	GO:0008168`methyltransferase activity`molecular_function
assembly_02692	FeS cluster assembly protein SufD`	UPF0051`Uncharacterized protein family (UPF0051)`	MULTISPECIES: Fe-S cluster assembly protein SufD`	TIGR01981	sufD: FeS assembly protein SufD;TIGR01980	sufB: FeS assembly protein SufB	-	Fe-S cluster assembly scaffold protein SufB	assembly_02692`K09015	-	GO:0006979`response to oxidative stress`biological_process;GO:0016226`iron-sulfur cluster assembly`biological_process
assembly_02383	Uncharacterized HTH-type transcriptional regulator YdcR`	Cys_Met_Meta_PP`Cys/Met metabolism PLP-dependent enzyme`;GntR`Bacterial regulatory proteins, gntR family`;Aminotran_1_2`Aminotransferase class I and II`	MULTISPECIES: PLP-dependent aminotransferase family protein`	TIGR03539	DapC_actino: succinyldiaminopimelate transaminase;TIGR03538	DapC_gpp: succinyldiaminopimelate transaminase;TIGR03537	DapC: succinyldiaminopimelate transaminase;TIGR01140	L_thr_O3P_dcar: threonine-phosphate decarboxylase;TIGR04461	endura_MppQ: enduracididine biosynthesis enzyme MppQ;TIGR04350	C_S_lyase_PatB: putative C-S lyase;TIGR02018	his_ut_repres: histidine utilization repressor;TIGR03540	DapC_direct: LL-diaminopimelate aminotransferase;TIGR03542	DAPAT_plant: LL-diaminopimelate aminotransferase;TIGR04544	3metArgNH2trans: beta-methylarginine biosynthesis bifunctional aminotransferase;TIGR01265	tyr_nico_aTase: tyrosine/nicotianamine family aminotransferase;TIGR01264	tyr_amTase_E: tyrosine aminotransferase;TIGR03947	viomycin_VioD: capreomycidine synthase;TIGR03337	phnR: phosphonate utilization transcriptional regulator PhnR;TIGR01141	hisC: histidinol-phosphate transaminase	-	DNA-binding transcriptional regulator, MocR family, contains an aminotransferase domain	-	-	GO:0030170`pyridoxal phosphate binding`molecular_function;GO:0006351`transcription, DNA-templated`biological_process;GO:0003677`DNA binding`molecular_function;GO:0003700`transcription factor activity, sequence-specific DNA binding`molecular_function;GO:0008483`transaminase activity`molecular_function
assembly_01826	Very short patch repair protein`	Vsr`DNA mismatch endonuclease Vsr`	very short patch repair endonuclease`	TIGR00632	vsr: DNA mismatch endonuclease Vsr	-	G:T-mismatch repair DNA endonuclease, very short patch repair protein	assembly_01826`K07458	-	GO:0043765`T/G mismatch-specific endonuclease activity`molecular_function;GO:0006298`mismatch repair`biological_process;GO:0046872`metal ion binding`molecular_function;GO:0003677`DNA binding`molecular_function
assembly_02456	Probable D,D-dipeptide-binding periplasmic protein DdpA`	SBP_bac_5`Bacterial extracellular solute-binding proteins, family 5 Middle`;OpuAC`Substrate binding domain of ABC-type glycine betaine transport system`	ABC transporter substrate-binding protein`	TIGR02294	nickel_nikA: nickel ABC transporter, nickel/metallophore periplasmic binding protein;TIGR04028	SBP_KPN_01854: ABC transporter substrate binding protein, KPN_01854 family	-	ABC-type transport system, periplasmic component	assembly_02456`K02035	-	GO:0055085`transmembrane transport`biological_process;GO:0042597`periplasmic space`cellular_component;GO:0043190`ATP-binding cassette (ABC) transporter complex`cellular_component;GO:0015031`protein transport`biological_process
assembly_00353	DNA utilization protein HofO`	-	hypothetical protein`	-	-	-	assembly_00353`K12290	-	GO:0005886`plasma membrane`cellular_component;GO:0016021`integral component of membrane`cellular_component;GO:0015976`carbon utilization`biological_process;GO:0006308`DNA catabolic process`biological_process
assembly_00489	Serine endoprotease DegS`	PDZ`PDZ domain (Also known as DHR or GLGF)`;Trypsin`Trypsin`;PDZ_2`PDZ domain`;Trypsin_2`Trypsin-like peptidase domain`	MULTISPECIES: outer membrane-stress sensor serine endopeptidase DegS`	TIGR02038	protease_degS: periplasmic serine peptidase DegS;TIGR00225	prc: C-terminal processing peptidase;TIGR02037	degP_htrA_DO: peptidase Do;TIGR00054	TIGR00054: RIP metalloprotease RseP	-	Periplasmic serine protease, S1-C subfamily, contain C-terminal PDZ domain	assembly_00489`K04691	-	GO:0016021`integral component of membrane`cellular_component;GO:0004252`serine-type endopeptidase activity`molecular_function;GO:0031226`intrinsic component of plasma membrane`cellular_component;GO:0071218`cellular response to misfolded protein`biological_process
assembly_04462	-	Hexapep`Bacterial transferase hexapeptide (six repeats)`;Hexapep_2`Hexapeptide repeat of succinyl-transferase`	MULTISPECIES: N-acetyltransferase`	TIGR03570	NeuD_NnaD: sugar O-acyltransferase, sialic acid O-acetyltransferase NeuD family;TIGR03308	phn_thr-fam: phosphonate metabolim protein, transferase hexapeptide repeat family;TIGR01173	glmU: UDP-N-acetylglucosamine diphosphorylase/glucosamine-1-phosphate N-acetyltransferase;TIGR01852	lipid_A_lpxA: acyl-[acyl-carrier-protein]-UDP-N-acetylglucosamine O-acyltransferase;TIGR01172	cysE: serine O-acetyltransferase;TIGR03532	DapD_Ac: 2,3,4,5-tetrahydropyridine-2,6-dicarboxylate N-acetyltransferase;TIGR02353	NRPS_term_dom: non-ribosomal peptide synthetase terminal domain of unknown function;TIGR01853	lipid_A_lpxD: UDP-3-O-[3-hydroxymyristoyl] glucosamine N-acyltransferase LpxD;TIGR04008	WcaF: colanic acid biosynthesis acetyltransferase WcaF;TIGR03991	alt_bact_glmU: UDP-N-acetylglucosamine diphosphorylase/glucosamine-1-phosphate N-acetyltransferase	-	-	-	-	-
assembly_00981	DNA mismatch repair protein MutS`	MutS_III`MutS domain III`;MutS_II`MutS domain II`;MutS_I`MutS domain I`;MutS_V`MutS domain V`;MutS_IV`MutS family domain IV`	MULTISPECIES: DNA mismatch repair protein MutS`	TIGR01069	mutS2: MutS2 family protein;TIGR01070	mutS1: DNA mismatch repair protein MutS	-	-	assembly_00981`K03555	Replication and repair`Mismatch repair	GO:0005524`ATP binding`molecular_function;GO:0003684`damaged DNA binding`molecular_function;GO:0006298`mismatch repair`biological_process;GO:0030983`mismatched DNA binding`molecular_function
assembly_00879	Nickel/cobalt efflux system RcnA`	DsbD_2`Cytochrome C biogenesis protein transmembrane region`;NicO`High-affinity nickel-transport protein`	MULTISPECIES: nickel/cobalt efflux protein RcnA`	-	-	ABC-type nickel/cobalt efflux system, permease component RcnA	assembly_00879`K08970	-	GO:0016021`integral component of membrane`cellular_component;GO:0005886`plasma membrane`cellular_component;GO:0006824`cobalt ion transport`biological_process;GO:0046872`metal ion binding`molecular_function;GO:0015099`nickel cation transmembrane transporter activity`molecular_function
assembly_02234	Oligopeptide transport ATP-binding protein OppF`	AAA_22`AAA domain`;oligo_HPY`Oligopeptide/dipeptide transporter, C-terminal region`;AAA_21`AAA domain, putative AbiEii toxin, Type IV TA system`;ABC_tran`ABC transporter`;SMC_N`RecF/RecN/SMC N terminal domain`	MULTISPECIES: murein tripeptide/oligopeptide ABC transporter ATP binding protein OppF`	TIGR03522	GldA_ABC_ATP: gliding motility-associated ABC transporter ATP-binding subunit GldA;TIGR03608	L_ocin_972_ABC: putative bacteriocin export ABC transporter, lactococcin 972 group;TIGR02314	ABC_MetN: D-methionine ABC transporter, ATP-binding protein;TIGR02204	MsbA_rel: ABC transporter, permease/ATP-binding protein;TIGR03411	urea_trans_UrtD: urea ABC transporter, ATP-binding protein UrtD;TIGR02868	CydC: thiol reductant ABC exporter, CydC subunit;TIGR02142	modC_ABC: molybdate ABC transporter, ATP-binding protein;TIGR04521	ECF_ATPase_2: energy-coupling factor transporter ATPase;TIGR01187	potA: polyamine ABC transporter, ATP-binding protein;TIGR00630	uvra: excinuclease ABC subunit A;TIGR00972	3a0107s01c2: phosphate ABC transporter, ATP-binding protein;TIGR03796	NHLM_micro_ABC1: NHLM bacteriocin system ABC transporter, peptidase/ATP-binding protein;TIGR02211	LolD_lipo_ex: lipoprotein releasing system, ATP-binding protein;TIGR04520	ECF_ATPase_1: energy-coupling factor transporter ATPase;TIGR01192	chvA: glucan exporter ATP-binding protein;TIGR02324	CP_lyasePhnL: phosphonate C-P lyase system protein PhnL;TIGR01184	ntrCD: nitrate ABC transporter, ATP-binding proteins C and D;TIGR02770	nickel_nikD: nickel import ATP-binding protein NikD;TIGR03375	type_I_sec_LssB: type I secretion system ATPase;TIGR00954	3a01203: peroxysomal long chain fatty acyl transporter;TIGR03269	met_CoM_red_A2: methyl coenzyme M reductase system, component A2;TIGR03873	F420-0_ABC_ATP: proposed F420-0 ABC transporter, ATP-binding protein;TIGR03864	PQQ_ABC_ATP: ABC transporter, ATP-binding subunit, PQQ-dependent alcohol dehydrogenase system;TIGR04406	LPS_export_lptB: LPS export ABC transporter ATP-binding protein;TIGR03415	ABC_choXWV_ATP: choline ABC transporter, ATP-binding protein;TIGR03258	PhnT: 2-aminoethylphosphonate ABC transport system, ATP-binding component PhnT;TIGR01186	proV: glycine betaine/L-proline transport ATP binding subunit;TIGR00957	MRP_assoc_pro: multi drug resistance-associated protein (MRP);TIGR03005	ectoine_ehuA: ectoine/hydroxyectoine ABC transporter, ATP-binding protein EhuA;TIGR03265	PhnT2: putative 2-aminoethylphosphonate ABC transporter, ATP-binding protein;TIGR02769	nickel_nikE: nickel import ATP-binding protein NikE;TIGR01288	nodI: nodulation ABC transporter NodI;TIGR01189	ccmA: heme ABC exporter, ATP-binding protein CcmA;TIGR03771	anch_rpt_ABC: anchored repeat-type ABC transporter, ATP-binding subunit;TIGR02323	CP_lyasePhnK: phosphonate C-P lyase system protein PhnK;TIGR02315	ABC_phnC: phosphonate ABC transporter, ATP-binding protein;TIGR01194	cyc_pep_trnsptr: cyclic peptide transporter;TIGR00968	3a0106s01: sulfate ABC transporter, ATP-binding protein;TIGR00958	3a01208: antigen peptide transporter 2;TIGR01271	CFTR_protein: cystic fibrosis transmembrane conductor regulator (CFTR);TIGR02673	FtsE: cell division ATP-binding protein FtsE;TIGR02982	heterocyst_DevA: ABC exporter ATP-binding subunit, DevA family;TIGR03797	NHLM_micro_ABC2: NHLM bacteriocin system ABC transporter, ATP-binding protein;TIGR01188	drrA: daunorubicin resistance ABC transporter, ATP-binding protein;TIGR03410	urea_trans_UrtE: urea ABC transporter, ATP-binding protein UrtE;TIGR03740
assembly_04004	Glutathione-regulated potassium-efflux system protein KefC`	Na_H_Exchanger`Sodium/hydrogen exchanger family`;TrkA_N`TrkA-N domain`;NAD_binding_7`Putative NAD(P)-binding`	MULTISPECIES: glutathione-regulated potassium-efflux system protein KefC`	TIGR00932	2a37: transporter, monovalent cation:proton antiporter-2 (CPA2) family	-	-	assembly_04004`K11745	-	GO:0015643`toxic substance binding`molecular_function;GO:0051595`response to methylglyoxal`biological_process;GO:0015299`solute:proton antiporter activity`molecular_function;GO:0019899`enzyme binding`molecular_function;GO:0005887`integral component of plasma membrane`cellular_component;GO:0015503`glutathione-regulated potassium exporter activity`molecular_function
[truncated: 4,339 more rows]
[truncated: 23 more columns]
